# Supplementary material for: Inferring Protein Modulation from Gene Expression Data Using Conditional Mutual Information
Source: PLoS One. 2014 Oct 14;9(10):e109569. doi: 10.1371/journal.pone.0109569 (PMC4196905; doi:10.1371/journal.pone.0109569)
Supplement: Table S1 — Raw performance information for CINDy and MINDy in the lung adenocarcinoma and B-cell lymphoma datasets, at different thresholds defined by the number of target genes affected by the modulation events. (XLSX) [file pone.0109569.s006.xlsx]

## Sheet: mindy_bcell
TripletThreshold	Precision	Recall	TP	TN	FP	FN	Total	MindySize
1	2.70453	47.6918	13885	NA	499513	15229	528627	513398
2	2.74539	41.5505	12097	NA	428533	17017	457647	440630
3	2.79634	37.1849	10826	NA	376323	18288	405437	387149
4	2.83185	33.623	9789	NA	335886	19325	365000	345675
5	2.86601	30.7721	8959	NA	303636	20155	332750	312595
6	2.90693	28.4777	8291	NA	276924	20823	306038	285215
7	2.93549	26.3859	7682	NA	254012	21432	283126	261694
8	2.9528	24.5449	7146	NA	234862	21968	263976	242008
9	2.97808	22.9649	6686	NA	217821	22428	246935	224507
10	2.9965	21.5635	6278	NA	203233	22836	232347	209511
11	3.02644	20.3854	5935	NA	190170	23179	219284	196105
12	3.0428	19.2313	5599	NA	178409	23515	207523	184008
13	3.0496	18.1425	5282	NA	167921	23832	197035	173203
14	3.07431	17.2254	5015	NA	158111	24099	187225	163126
15	3.0971	16.3942	4773	NA	149339	24341	178453	154112
16	3.0901	15.484	4508	NA	141377	24606	170491	145885
17	3.08431	14.6699	4271	NA	134204	24843	163318	138475
18	3.10461	14.0242	4083	NA	127431	25031	156545	131514
19	3.1095	13.3544	3888	NA	121148	25226	150262	125036
20	3.11958	12.7808	3721	NA	115558	25393	144672	119279
21	3.12937	12.2312	3561	NA	110232	25553	139346	113793
22	3.13101	11.692	3404	NA	105315	25710	134429	108719
23	3.13231	11.1836	3256	NA	100693	25858	129807	103949
24	3.13912	10.7405	3127	NA	96487	25987	125601	99614
25	3.14147	10.3009	2999	NA	92466	26115	121580	95465
26	3.1364	9.86467	2872	NA	88698	26242	117812	91570
27	3.14128	9.48341	2761	NA	85133	26353	114247	87894
28	3.14194	9.11932	2655	NA	81847	26459	110961	84502
29	3.1535	8.79989	2562	NA	78681	26552	107795	81243
30	3.14125	8.4255	2453	NA	75637	26661	104751	78090
31	3.15081	8.13698	2369	NA	72818	26745	101932	75187
32	3.17932	7.89654	2299	NA	70012	26815	99126	72311
33	3.20162	7.66985	2233	NA	67513	26881	96627	69746
34	3.18621	7.36416	2144	NA	65146	26970	94260	67290
35	3.20074	7.13059	2076	NA	62784	27038	91898	64860
36	3.20019	6.87985	2003	NA	60587	27111	89701	62590
37	3.20997	6.67033	1942	NA	58557	27172	87671	60499
38	3.19777	6.41959	1869	NA	56578	27245	85692	58447
39	3.20613	6.22724	1813	NA	54735	27301	83849	56548
40	3.20066	6.02116	1753	NA	53017	27361	82131	54770
41	3.19777	5.82538	1696	NA	51341	27418	80455	53037
42	3.20368	5.64677	1644	NA	49672	27470	78786	51316
43	3.20641	5.47503	1594	NA	48119	27520	77233	49713
44	3.21757	5.32046	1549	NA	46593	27565	75707	48142
45	3.21688	5.14873	1499	NA	45099	27615	74213	46598
46	3.20534	4.98042	1450	NA	43787	27664	72901	45237
47	3.19958	4.82586	1405	NA	42507	27709	71621	43912
48	3.19426	4.67816	1362	NA	41277	27752	70391	42639
49	3.17806	4.51329	1314	NA	40032	27800	69146	41346
50	3.19783	4.40681	1283	NA	38838	27831	67952	40121
51	3.19526	4.27629	1245	NA	37719	27869	66833	38964
52	3.21806	4.19042	1220	NA	36691	27894	65805	37911
53	3.24607	4.10112	1194	NA	35589	27920	64703	36783
54	3.24717	3.99121	1162	NA	34623	27952	63737	35785
55	3.23563	3.86755	1126	NA	33674	27988	62788	34800
56	3.20367	3.71986	1083	NA	32722	28031	61836	33805
57	3.20022	3.61682	1053	NA	31851	28061	60965	32904
58	3.2131	3.53095	1028	NA	30966	28086	60080	31994
59	3.2144	3.43477	1000	NA	30110	28114	59224	31110
60	3.20108	3.3283	969	NA	29302	28145	58416	30271
61	3.16873	3.20464	933	NA	28511	28181	57625	29444
62	3.16619	3.11877	908	NA	27770	28206	56884	28678
63	3.18079	3.05351	889	NA	27060	28225	56174	27949
64	3.16137	2.95734	861	NA	26374	28253	55488	27235
65	3.16217	2.88521	840	NA	25724	28274	54838	26564
66	3.19326	2.83712	826	NA	25041	28288	54155	25867
67	3.1858	2.76156	804	NA	24433	28310	53547	25237
68	3.17609	2.68256	781	NA	23809	28333	52923	24590
69	3.2051	2.64134	769	NA	23224	28345	52338	23993
70	3.1889	2.56578	747	NA	22678	28367	51792	23425
71	3.14129	2.46273	717	NA	22108	28397	51222	22825
72	3.12163	2.38717	695	NA	21569	28419	50683	22264
73	3.11248	2.32191	676	NA	21043	28438	50157	21719
74	3.10624	2.25665	657	NA	20494	28457	49608	21151
75	3.11019	2.20856	643	NA	20031	28471	49145	20674
76	3.09978	2.15017	626	NA	19569	28488	48683	20195
77	3.10152	2.09865	611	NA	19089	28503	48203	19700
78	3.09081	2.04712	596	NA	18687	28518	47801	19283
79	3.07463	1.9853	578	NA	18221	28536	47335	18799
80	3.08447	1.94408	566	NA	17784	28548	46898	18350
81	3.11908	1.92347	560	NA	17394	28554	46508	17954
82	3.09825	1.86508	543	NA	16983	28571	46097	17526
83	3.13741	1.84447	537	NA	16579	28577	45693	17116
84	3.14631	1.80669	526	NA	16192	28588	45306	16718
85	3.1711	1.77921	518	NA	15817	28596	44931	16335
86	3.18495	1.74487	508	NA	15442	28606	44556	15950
87	3.19456	1.71052	498	NA	15091	28616	44205	15589
88	3.2167	1.68304	490	NA	14743	28624	43857	15233
89	3.19656	1.63495	476	NA	14415	28638	43529	14891
90	3.21429	1.60747	468	NA	14092	28646	43206	14560
91	3.23056	1.58	460	NA	13779	28654	42893	14239
92	3.25478	1.55595	453	NA	13465	28661	42579	13918
93	3.21963	1.501	437	NA	13136	28677	42250	13573
94	3.25105	1.48382	432	NA	12856	28682	41970	13288
95	3.30102	1.47352	429	NA	12567	28685	41681	12996
96	3.30637	1.44604	421	NA	12312	28693	41426	12733
97	3.26645	1.39795	407	NA	12053	28707	41167	12460
98	3.25891	1.3636	397	NA	11785	28717	40899	12182
99	3.25741	1.33613	389	NA	11553	28725	40667	11942
100	3.24925	1.30521	380	NA	11315	28734	40429	11695
101	3.24976	1.27774	372	NA	11075	28742	40189	11447
102	3.23359	1.24339	362	NA	10833	28752	39947	11195
103	3.26583	1.22965	358	NA	10604	28756	39718	10962
104	3.24083	1.1953	348	NA	10390	28766	39504	10738
105	3.23744	1.17126	341	NA	10192	28773	39306	10533
106	3.24392	1.15065	335	NA	9992	28779	39106	10327
107	3.25444	1.13348	330	NA	9810	28784	38924	10140
108	3.31053	1.13004	329	NA	9609	28785	38723	9938
109	3.31378	1.106	322	NA	9395	28792	38509	9717
110	3.29797	1.07852	314	NA	9207	28800	38321	9521
111	3.30658	1.06134	309	NA	9036	28805	38150	9345
112	3.34423	1.05448	307	NA	8873	28807	37987	9180
113	3.31743	1.027	299	NA	8714	28815	37828	9013
114	3.29185	0.999519	291	NA	8549	28823	37663	8840
115	3.23064	0.961737	280	NA	8387	28834	37501	8667
116	3.26713	0.954867	278	NA	8231	28836	37345	8509
117	3.25476	0.934258	272	NA	8085	28842	37199	8357
118	3.30073	0.927389	270	NA	7910	28844	37024	8180
119	3.32085	0.91365	266	NA	7744	28848	36858	8010
120	3.36692	0.90678	264	NA	7577	28850	36691	7841
121	3.40331	0.896476	261	NA	7408	28853	36522	7669
122	3.41392	0.882737	257	NA	7271	28857	36385	7528
123	3.41892	0.868998	253	NA	7147	28861	36261	7400
124	3.39706	0.848389	247	NA	7024	28867	36138	7271
125	3.4333	0.841519	245	NA	6891	28869	36005	7136
126	3.43053	0.824346	240	NA	6756	28874	35870	6996
127	3.43823	0.810607	236	NA	6628	28878	35742	6864
128	3.45903	0.800302	233	NA	6503	28881	35617	6736
129	3.42113	0.776259	226	NA	6380	28888	35494	6606
130	3.42487	0.76252	222	NA	6260	28892	35374	6482
131	3.44719	0.75565	220	NA	6162	28894	35276	6382
132	3.51494	0.75565	220	NA	6039	28894	35153	6259
133	3.56098	0.752215	219	NA	5931	28895	35045	6150
134	3.5809	0.741911	216	NA	5816	28898	34930	6032
135	3.57444	0.728172	212	NA	5719	28902	34833	5931
136	3.53709	0.707563	206	NA	5618	28908	34732	5824
137	3.54895	0.697259	203	NA	5517	28911	34631	5720
138	3.58474	0.693824	202	NA	5433	28912	34547	5635
139	3.6186	0.686955	200	NA	5327	28914	34441	5527
140	3.57604	0.666346	194	NA	5231	28920	34345	5425
141	3.58888	0.656042	191	NA	5131	28923	34245	5322
142	3.63706	0.652607	190	NA	5034	28924	34148	5224
143	3.63281	0.638868	186	NA	4934	28928	34048	5120
144	3.63456	0.628564	183	NA	4852	28931	33966	5035
145	3.64004	0.618259	180	NA	4765	28934	33879	4945
146	3.66859	0.61139	178	NA	4674	28936	33788	4852
147	3.61698	0.594216	173	NA	4610	28941	33724	4783
148	3.64606	0.587346	171	NA	4519	28943	33633	4690
149	3.67072	0.580477	169	NA	4435	28945	33549	4604
150	3.65287	0.566738	165	NA	4352	28949	33466	4517
151	3.64783	0.556433	162	NA	4279	28952	33393	4441
152	3.64428	0.546129	159	NA	4204	28955	33318	4363
153	3.66737	0.53926	157	NA	4124	28957	33238	4281
154	3.67191	0.528955	154	NA	4040	28960	33154	4194
155	3.70999	0.52552	153	NA	3971	28961	33085	4124
156	3.66905	0.511781	149	NA	3912	28965	33026	4061
157	3.68421	0.504912	147	NA	3843	28967	32957	3990
158	3.61139	0.487738	142	NA	3790	28972	32904	3932
159	3.5908	0.477434	139	NA	3732	28975	32846	3871
160	3.57424	0.467129	136	NA	3669	28978	32783	3805
161	3.6193	0.463694	135	NA	3595	28979	32709	3730
162	3.62003	0.456825	133	NA	3541	28981	32655	3674
163	3.64091	0.449955	131	NA	3467	28983	32581	3598
164	3.5957	0.436216	127	NA	3405	28987	32519	3532
165	3.5622	0.425912	124	NA	3357	28990	32471	3481
166	3.58705	0.422477	123	NA	3306	28991	32420	3429
167	3.5524	0.412173	120	NA	3258	28994	32372	3378
168	3.54354	0.405303	118	NA	3212	28996	32326	3330
169	3.50717	0.394999	115	NA	3164	28999	32278	3279
170	3.48692	0.384695	112	NA	3100	29002	32214	3212
171	3.51155	0.38126	111	NA	3050	29003	32164	3161
172	3.51613	0.37439	109	NA	2991	29005	32105	3100
173	3.4834	0.364086	106	NA	2937	29008	32051	3043
174	3.5	0.360651	105	NA	2895	29009	32009	3000
175	3.52423	0.357216	104	NA	2847	29010	31961	2951
176	3.54195	0.353782	103	NA	2805	29011	31919	2908
177	3.60014	0.353782	103	NA	2758	29011	31872	2861
178	3.54359	0.343477	100	NA	2722	29014	31836	2822
179	3.55859	0.340043	99	NA	2683	29015	31797	2782
180	3.57664	0.336608	98	NA	2642	29016	31756	2740
181	3.59126	0.333173	97	NA	2604	29017	31718	2701
182	3.59955	0.329738	96	NA	2571	29018	31685	2667
183	3.58232	0.322869	94	NA	2530	29020	31644	2624
184	3.57977	0.315999	92	NA	2478	29022	31592	2570
185	3.51085	0.305695	89	NA	2446	29025	31560	2535
186	3.57	0.305695	89	NA	2404	29025	31518	2493
187	3.62673	0.305695	89	NA	2365	29025	31479	2454
188	3.67921	0.305695	89	NA	2330	29025	31444	2419
189	3.65086	0.298825	87	NA	2296	29027	31410	2383
190	3.70213	0.298825	87	NA	2263	29027	31377	2350
191	3.68764	0.291956	85	NA	2220	29029	31334	2305
192	3.6677	0.285086	83	NA	2180	29031	31294	2263
193	3.65745	0.281651	82	NA	2160	29032	31274	2242
194	3.72897	0.281651	82	NA	2117	29032	31231	2199
195	3.70199	0.274782	80	NA	2081	29034	31195	2161
196	3.75411	0.274782	80	NA	2051	29034	31165	2131
197	3.80771	0.274782	80	NA	2021	29034	31135	2101
198	3.76812	0.267912	78	NA	1992	29036	31106	2070
199	3.82353	0.267912	78	NA	1962	29036	31076	2040
200	3.84423	0.264478	77	NA	1926	29037	31040	2003
201	3.79747	0.257608	75	NA	1900	29039	31014	1975
202	3.87397	0.257608	75	NA	1861	29039	30975	1936
203	3.9267	0.257608	75	NA	1835	29039	30949	1910
204	3.99574	0.257608	75	NA	1802	29039	30916	1877
205	3.95879	0.250738	73	NA	1771	29041	30885	1844
206	3.89682	0.243869	71	NA	1751	29043	30865	1822
207	3.90625	0.240434	70	NA	1722	29044	30836	1792
208	3.96152	0.240434	70	NA	1697	29044	30811	1767
209	3.77574	0.226695	66	NA	1682	29048	30796	1748
210	3.81724	0.226695	66	NA	1663	29048	30777	1729
211	3.81455	0.22326	65	NA	1639	29049	30753	1704
212	3.65707	0.209521	61	NA	1607	29053	30721	1668
213	3.65854	0.206086	60	NA	1580	29054	30694	1640
214	3.66005	0.202652	59	NA	1553	29055	30667	1612
215	3.65239	0.199217	58	NA	1530	29056	30644	1588
216	3.70844	0.199217	58	NA	1506	29056	30620	1564
217	3.65059	0.192347	56	NA	1478	29058	30592	1534
218	3.57143	0.185478	54	NA	1458	29060	30572	1512
219	3.6266	0.185478	54	NA	1435	29060	30549	1489
220	3.61775	0.182043	53	NA	1412	29061	30526	1465
221	3.62369	0.178608	52	NA	1383	29062	30497	1435
222	3.59408	0.175174	51	NA	1368	29063	30482	1419
223	3.56633	0.171739	50	NA	1352	29064	30466	1402
224	3.54815	0.168304	49	NA	1332	29065	30446	1381
225	3.60294	0.168304	49	NA	1311	29065	30425	1360
226	3.65127	0.168304	49	NA	1293	29065	30407	1342
227	3.63636	0.164869	48	NA	1272	29066	30386	1320
228	3.68381	0.164869	48	NA	1255	29066	30369	1303
229	3.7325	0.164869	48	NA	1238	29066	30352	1286
230	3.71542	0.161434	47	NA	1218	29067	30332	1265
231	3.66242	0.158	46	NA	1210	29068	30324	1256
232	3.69775	0.158	46	NA	1198	29068	30312	1244
233	3.75204	0.158	46	NA	1180	29068	30294	1226
234	3.8048	0.158	46	NA	1163	29068	30277	1209
235	3.79427	0.154565	45	NA	1141	29069	30255	1186
236	3.87263	0.154565	45	NA	1117	29069	30231	1162
237	3.84952	0.15113	44	NA	1099	29070	30213	1143
238	3.67055	0.140826	41	NA	1076	29073	30190	1117
239	3.70705	0.140826	41	NA	1065	29073	30179	1106
240	3.73066	0.140826	41	NA	1058	29073	30172	1099
241	3.58786	0.133956	39	NA	1048	29075	30162	1087
242	3.63467	0.133956	39	NA	1034	29075	30148	1073
243	3.72849	0.133956	39	NA	1007	29075	30121	1046
244	3.76812	0.133956	39	NA	996	29075	30110	1035
245	3.80117	0.133956	39	NA	987	29075	30101	1026
246	3.83481	0.133956	39	NA	978	29075	30092	1017
247	3.81143	0.130521	38	NA	959	29076	30073	997
248	3.83838	0.130521	38	NA	952	29076	30066	990
249	3.89744	0.130521	38	NA	937	29076	30051	975
250	3.85819	0.127087	37	NA	922	29077	30036	959
251	3.89884	0.127087	37	NA	912	29077	30026	949
252	3.85852	0.123652	36	NA	897	29078	30011	933
253	3.81679	0.120217	35	NA	882	29079	29996	917
254	3.78198	0.116782	34	NA	865	29080	29979	899
255	3.82452	0.116782	34	NA	855	29080	29969	889
256	3.76712	0.113348	33	NA	843	29081	29957	876
257	3.81503	0.113348	33	NA	832	29081	29946	865
258	3.85064	0.113348	33	NA	824	29081	29938	857
259	3.9239	0.113348	33	NA	808	29081	29922	841
260	3.87879	0.109913	32	NA	793	29082	29907	825
261	3.84139	0.106478	31	NA	776	29083	29890	807
262	3.657	0.0996084	29	NA	764	29085	29878	793
263	3.49741	0.0927389	27	NA	745	29087	29859	772
264	3.54331	0.0927389	27	NA	735	29087	29849	762
265	3.56201	0.0927389	27	NA	731	29087	29845	758
266	3.59521	0.0927389	27	NA	724	29087	29838	751
267	3.60481	0.0927389	27	NA	722	29087	29836	749
268	3.6635	0.0927389	27	NA	710	29087	29824	737
269	3.57143	0.0893041	26	NA	702	29088	29816	728
270	3.51617	0.0858693	25	NA	686	29089	29800	711
271	3.43839	0.0824346	24	NA	674	29090	29788	698
272	3.35766	0.0789998	23	NA	662	29091	29776	685
273	3.41753	0.0789998	23	NA	650	29091	29764	673
274	3.45345	0.0789998	23	NA	643	29091	29757	666
275	3.48485	0.0789998	23	NA	637	29091	29751	660
276	3.51682	0.0789998	23	NA	631	29091	29745	654
277	3.42146	0.075565	22	NA	621	29092	29735	643
278	3.48101	0.075565	22	NA	610	29092	29724	632
279	3.54839	0.075565	22	NA	598	29092	29712	620
280	3.58891	0.075565	22	NA	591	29092	29705	613
281	3.66057	0.075565	22	NA	579	29092	29693	601
282	3.54131	0.0721303	21	NA	572	29093	29686	593
283	3.55932	0.0721303	21	NA	569	29093	29683	590
284	3.57143	0.0721303	21	NA	567	29093	29681	588
285	3.65217	0.0721303	21	NA	554	29093	29668	575
286	3.67776	0.0721303	21	NA	550	29093	29664	571
287	3.69069	0.0721303	21	NA	548	29093	29662	569
288	3.74332	0.0721303	21	NA	540	29093	29654	561
289	3.78378	0.0721303	21	NA	534	29093	29648	555
290	3.80435	0.0721303	21	NA	531	29093	29645	552
291	3.86029	0.0721303	21	NA	523	29093	29637	544
292	3.71057	0.0686955	20	NA	519	29094	29633	539
293	3.76648	0.0686955	20	NA	511	29094	29625	531
294	3.64683	0.0652607	19	NA	502	29095	29616	521
295	3.52941	0.0618259	18	NA	492	29096	29606	510
296	3.60721	0.0618259	18	NA	481	29096	29595	499
297	3.45528	0.0583912	17	NA	475	29097	29589	492
298	3.29218	0.0549564	16	NA	470	29098	29584	486
299	3.3264	0.0549564	16	NA	465	29098	29579	481
300	3.37553	0.0549564	16	NA	458	29098	29572	474

## Sheet: cindy_bcell
TripletThreshold	Precision	Recall	TP	TN	FP	FN	Total	MindySize
1	3.07409	78.5773	22877	NA	721312	6237	750426	744189
2	3.17197	71.9551	20949	NA	639492	8165	668606	660441
3	3.26191	66.8132	19452	NA	576885	9662	605999	596337
4	3.34431	62.5129	18200	NA	526008	10914	555122	544208
5	3.40529	58.6144	17065	NA	484067	12049	513181	501132
6	3.4695	55.3857	16125	NA	448639	12989	477753	464764
7	3.52593	52.5211	15291	NA	418382	13823	447496	433673
8	3.58224	50.0103	14560	NA	391890	14554	421004	406450
9	3.62097	47.5888	13855	NA	368777	15259	397891	382632
10	3.65444	45.3837	13213	NA	348347	15901	377461	361560
11	3.6824	43.3125	12610	NA	329830	16504	358944	342440
12	3.71334	41.4783	12076	NA	313130	17038	342244	325206
13	3.74718	39.8228	11594	NA	297812	17520	326926	309406
14	3.77082	38.2496	11136	NA	284184	17978	313298	295320
15	3.80748	36.8929	10741	NA	271362	18373	300476	282103
16	3.83833	35.6014	10365	NA	259674	18749	288788	270039
17	3.88389	34.5229	10051	NA	248736	19063	277850	258787
18	3.91659	33.4444	9737	NA	238872	19377	267986	248609
19	3.95192	32.4208	9439	NA	229407	19675	258521	238846
20	3.98001	31.4282	9150	NA	220749	19964	249863	229899
21	4.00854	30.4974	8879	NA	212623	20235	241737	221502
22	4.04786	29.6902	8644	NA	204901	20470	234015	213545
23	4.05226	28.701	8356	NA	197850	20758	226964	206206
24	4.07884	27.9213	8129	NA	191168	20985	220282	199297
25	4.10616	27.1725	7911	NA	184751	21203	213865	192662
26	4.13097	26.4649	7705	NA	178813	21409	207927	186518
27	4.15788	25.802	7512	NA	173157	21602	202271	180669
28	4.18197	25.1529	7323	NA	167786	21791	196900	175109
29	4.20847	24.5346	7143	NA	162586	21971	191700	169729
30	4.23046	23.9438	6971	NA	157810	22143	186924	164781
31	4.25246	23.3668	6803	NA	153175	22311	182289	159978
32	4.2625	22.7622	6627	NA	148845	22487	177959	155472
33	4.27783	22.1955	6462	NA	144596	22652	173710	151058
34	4.30195	21.7078	6320	NA	140590	22794	169704	146910
35	4.31348	21.1719	6164	NA	136737	22950	165851	142901
36	4.30454	20.5674	5988	NA	133121	23126	162235	139109
37	4.32437	20.1278	5860	NA	129651	23254	158765	135511
38	4.34029	19.6916	5733	NA	126355	23381	155469	132088
39	4.35739	19.2622	5608	NA	123093	23506	152207	128701
40	4.37329	18.8535	5489	NA	120023	23625	149137	125512
41	4.37408	18.3898	5354	NA	117049	23760	146163	122403
42	4.39616	18.0257	5248	NA	114129	23866	143243	119377
43	4.41652	17.6856	5149	NA	111436	23965	140550	116585
44	4.43614	17.3353	5047	NA	108723	24067	137837	113770
45	4.44351	16.9643	4939	NA	106212	24175	135326	111151
46	4.45259	16.6037	4834	NA	103732	24280	132846	108566
47	4.48614	16.3426	4758	NA	101302	24356	130416	106060
48	4.48955	15.9992	4658	NA	99094	24456	128208	103752
49	4.50954	15.721	4577	NA	96919	24537	126033	101496
50	4.51957	15.405	4485	NA	94750	24629	123864	99235
51	4.52976	15.0958	4395	NA	92630	24719	121744	97025
52	4.56511	14.9035	4339	NA	90708	24775	119822	95047
53	4.57141	14.6012	4251	NA	88740	24863	117854	92991
54	4.57953	14.3093	4166	NA	86804	24948	115918	90970
55	4.60289	14.0894	4102	NA	85016	25012	114130	89118
56	4.59253	13.77	4009	NA	83285	25105	112399	87294
57	4.60882	13.5467	3944	NA	81631	25170	110745	85575
58	4.61452	13.2994	3872	NA	80037	25242	109151	83909
59	4.62311	13.059	3802	NA	78437	25312	107551	82239
60	4.63245	12.8358	3737	NA	76933	25377	106047	80670
61	4.61793	12.5541	3655	NA	75493	25459	104607	79148
62	4.62671	12.3308	3590	NA	74003	25524	103117	77593
63	4.62659	12.0904	3520	NA	72562	25594	101676	76082
64	4.61767	11.8397	3447	NA	71201	25667	100315	74648
65	4.63048	11.6576	3394	NA	69903	25720	99017	73297
66	4.62744	11.4378	3330	NA	68632	25784	97746	71962
67	4.62846	11.2214	3267	NA	67318	25847	96432	70585
68	4.617	10.9913	3200	NA	66109	25914	95223	69309
69	4.63017	10.8195	3150	NA	64882	25964	93996	68032
70	4.63449	10.6375	3097	NA	63728	26017	92842	66825
71	4.65956	10.507	3059	NA	62591	26055	91705	65650
72	4.67572	10.3558	3015	NA	61467	26099	90581	64482
73	4.67318	10.1738	2962	NA	60421	26152	89535	63383
74	4.65912	9.96428	2901	NA	59364	26213	88478	62265
75	4.66936	9.82002	2859	NA	58370	26255	87484	61229
76	4.69056	9.6998	2824	NA	57382	26290	86496	60206
77	4.70216	9.55211	2781	NA	56362	26333	85476	59143
78	4.68447	9.35976	2725	NA	55446	26389	84560	58171
79	4.70368	9.23611	2689	NA	54479	26425	83593	57168
80	4.71396	9.10215	2650	NA	53566	26464	82680	56216
81	4.72427	8.97163	2612	NA	52677	26502	81791	55289
82	4.7304	8.84111	2574	NA	51840	26540	80954	54414
83	4.7347	8.71059	2536	NA	51026	26578	80140	53562
84	4.74293	8.58693	2500	NA	50210	26614	79324	52710
85	4.74024	8.44611	2459	NA	49416	26655	78530	51875
86	4.74996	8.32589	2424	NA	48608	26690	77722	51032
87	4.73962	8.17476	2380	NA	47835	26734	76949	50215
88	4.74583	8.06485	2348	NA	47127	26766	76241	49475
89	4.75584	7.95494	2316	NA	46382	26798	75496	48698
90	4.76786	7.8622	2289	NA	45720	26825	74834	48009
91	4.76674	7.74198	2254	NA	45032	26860	74146	47286
92	4.785	7.65954	2230	NA	44374	26884	73488	46604
93	4.7958	7.56681	2203	NA	43733	26911	72847	45936
94	4.81078	7.47063	2175	NA	43036	26939	72150	45211
95	4.84175	7.40881	2157	NA	42393	26957	71507	44550
96	4.8545	7.32294	2132	NA	41786	26982	70900	43918
97	4.88188	7.26111	2114	NA	41189	27000	70303	43303
98	4.88307	7.16494	2086	NA	40633	27028	69747	42719
99	4.89022	7.06876	2058	NA	40026	27056	69140	42084
100	4.86789	6.94168	2021	NA	39496	27093	68610	41517
101	4.85919	6.82146	1986	NA	38885	27128	67999	40871
102	4.86159	6.73216	1960	NA	38356	27154	67470	40316
103	4.86546	6.63942	1933	NA	37796	27181	66910	39729
104	4.85657	6.53637	1903	NA	37281	27211	66395	39184
105	4.866	6.46081	1881	NA	36775	27233	65889	38656
106	4.86665	6.36807	1854	NA	36242	27260	65356	38096
107	4.87363	6.28564	1830	NA	35719	27284	64833	37549
108	4.87561	6.19977	1805	NA	35216	27309	64330	37021
109	4.89635	6.14138	1788	NA	34729	27326	63843	36517
110	4.92281	6.08985	1773	NA	34243	27341	63357	36016
111	4.94355	6.03146	1756	NA	33765	27358	62879	35521
112	4.94074	5.94216	1730	NA	33285	27384	62399	35015
113	4.96961	5.89751	1717	NA	32833	27397	61947	34550
114	4.97537	5.82881	1697	NA	32411	27417	61525	34108
115	4.99539	5.76699	1679	NA	31932	27435	61046	33611
116	4.97829	5.67081	1651	NA	31513	27463	60627	33164
117	4.98351	5.60555	1632	NA	31116	27482	60230	32748
118	4.98499	5.53342	1611	NA	30706	27503	59820	32317
119	4.98651	5.45786	1589	NA	30277	27525	59391	31866
120	4.9555	5.35481	1559	NA	29901	27555	59015	31460
121	4.95263	5.27925	1537	NA	29497	27577	58611	31034
122	4.93408	5.19338	1512	NA	29132	27602	58246	30644
123	4.94039	5.13842	1496	NA	28785	27618	57899	30281
124	4.96338	5.0972	1484	NA	28415	27630	57529	29899
125	4.96495	5.03538	1466	NA	28061	27648	57175	29527
126	4.95661	4.96325	1445	NA	27708	27669	56822	29153
127	4.95833	4.90486	1428	NA	27372	27686	56486	28800
128	4.95077	4.83616	1408	NA	27032	27706	56146	28440
129	4.91827	4.74342	1381	NA	26698	27733	55812	28079
130	4.92488	4.69534	1367	NA	26390	27747	55504	27757
131	4.93602	4.65068	1354	NA	26077	27760	55191	27431
132	4.93181	4.59573	1338	NA	25792	27776	54906	27130
133	4.95652	4.56138	1328	NA	25465	27786	54579	26793
134	4.95818	4.49955	1310	NA	25111	27804	54225	26421
135	4.93851	4.42742	1289	NA	24812	27825	53926	26101
136	4.94397	4.37934	1275	NA	24514	27839	53628	25789
137	4.95897	4.33812	1263	NA	24206	27851	53320	25469
138	4.97319	4.30034	1252	NA	23923	27862	53037	25175
139	4.98332	4.25912	1240	NA	23643	27874	52757	24883
140	5.00366	4.22821	1231	NA	23371	27883	52485	24602
141	5.00123	4.18012	1217	NA	23117	27897	52231	24334
142	4.99086	4.12516	1201	NA	22863	27913	51977	24064
143	4.99306	4.07708	1187	NA	22586	27927	51700	23773
144	4.98127	4.01868	1170	NA	22318	27944	51432	23488
145	5.01616	3.99808	1164	NA	22041	27950	51155	23205
146	5.0133	3.94999	1150	NA	21789	27964	50903	22939
147	5.01103	3.9019	1136	NA	21534	27978	50648	22670
148	5.00067	3.84695	1120	NA	21277	27994	50391	22397
149	4.98758	3.79199	1104	NA	21031	28010	50145	22135
150	4.99383	3.75421	1093	NA	20794	28021	49908	21887
151	4.97345	3.69925	1077	NA	20578	28037	49692	21655
152	4.9785	3.65803	1065	NA	20327	28049	49441	21392
153	5.00213	3.63399	1058	NA	20093	28056	49207	21151
154	5.02913	3.61682	1053	NA	19885	28061	48999	20938
155	5.03865	3.58247	1043	NA	19657	28071	48771	20700
156	5.08169	3.57903	1042	NA	19463	28072	48577	20505
157	5.07847	3.53438	1029	NA	19233	28085	48347	20262
158	5.0888	3.50347	1020	NA	19024	28094	48138	20044
159	5.06552	3.45195	1005	NA	18835	28109	47949	19840
160	5.08163	3.42103	996	NA	18604	28118	47718	19600
161	5.06865	3.37295	982	NA	18392	28132	47506	19374
162	5.05767	3.3283	969	NA	18190	28145	47304	19159
163	5.07311	3.30082	961	NA	17982	28153	47096	18943
164	5.0805	3.27334	953	NA	17805	28161	46919	18758
165	5.0725	3.23212	941	NA	17610	28173	46724	18551
166	5.05667	3.18747	928	NA	17424	28186	46538	18352
167	5.07662	3.16343	921	NA	17221	28193	46335	18142
168	5.05962	3.11877	908	NA	17038	28206	46152	17946
169	5.067	3.0913	900	NA	16862	28214	45976	17762
170	5.07857	3.06382	892	NA	16672	28222	45786	17564
171	5.0786	3.02947	882	NA	16485	28232	45599	17367
172	5.09265	3.00199	874	NA	16288	28240	45402	17162
173	5.08694	2.96421	863	NA	16102	28251	45216	16965
174	5.09353	2.93673	855	NA	15931	28259	45045	16786
175	5.09516	2.90582	846	NA	15758	28268	44872	16604
176	5.06206	2.85773	832	NA	15604	28282	44718	16436
177	5.06859	2.83025	824	NA	15433	28290	44547	16257
178	5.09728	2.81651	820	NA	15267	28294	44381	16087
179	5.12048	2.80278	816	NA	15120	28298	44234	15936
180	5.10722	2.76499	805	NA	14957	28309	44071	15762
181	5.12919	2.74782	800	NA	14797	28314	43911	15597
182	5.09562	2.69973	786	NA	14639	28328	43753	15425
183	5.08608	2.66882	777	NA	14500	28337	43614	15277
184	5.07433	2.63791	768	NA	14367	28346	43481	15135
185	5.09618	2.62073	763	NA	14209	28351	43323	14972
186	5.08532	2.58982	754	NA	14073	28360	43187	14827
187	5.08774	2.56921	748	NA	13954	28366	43068	14702
188	5.08544	2.54517	741	NA	13830	28373	42944	14571
189	5.08839	2.52112	734	NA	13691	28380	42805	14425
190	5.11977	2.51082	731	NA	13547	28383	42661	14278
191	5.10211	2.47991	722	NA	13429	28392	42543	14151
192	5.10241	2.45586	715	NA	13298	28399	42412	14013
193	5.11159	2.43869	710	NA	13180	28404	42294	13890
194	5.08721	2.40434	700	NA	13060	28414	42174	13760
195	5.08338	2.37686	692	NA	12921	28422	42035	13613
196	5.08261	2.35625	686	NA	12811	28428	41925	13497
197	5.08729	2.33221	679	NA	12668	28435	41782	13347
198	5.08052	2.30817	672	NA	12555	28442	41669	13227
199	5.07401	2.28412	665	NA	12441	28449	41555	13106
200	5.05385	2.25665	657	NA	12343	28457	41457	13000
201	5.03418	2.22573	648	NA	12224	28466	41338	12872
202	5.0051	2.19139	638	NA	12109	28476	41223	12747
203	5.03449	2.18108	635	NA	11978	28479	41092	12613
204	5.0564	2.17078	632	NA	11867	28482	40981	12499
205	5.08557	2.16391	630	NA	11758	28484	40872	12388
206	5.10063	2.15017	626	NA	11647	28488	40761	12273
207	5.10691	2.13299	621	NA	11539	28493	40653	12160
208	5.09797	2.10895	614	NA	11430	28500	40544	12044
209	5.07009	2.0746	604	NA	11309	28510	40423	11913
210	5.06909	2.054	598	NA	11199	28516	40313	11797
211	5.08257	2.04026	594	NA	11093	28520	40207	11687
212	5.09499	2.02652	590	NA	10990	28524	40104	11580
213	5.10853	2.01278	586	NA	10885	28528	39999	11471
214	5.07387	1.98186	577	NA	10795	28537	39909	11372
215	5.06475	1.96126	571	NA	10703	28543	39817	11274
216	5.09309	1.95439	569	NA	10603	28545	39717	11172
217	5.0979	1.94065	565	NA	10518	28549	39632	11083
218	5.11653	1.93034	562	NA	10422	28552	39536	10984
219	5.1407	1.92004	559	NA	10315	28555	39429	10874
220	5.15847	1.9063	555	NA	10204	28559	39318	10759
221	5.17128	1.89256	551	NA	10104	28563	39218	10655
222	5.17845	1.87882	547	NA	10016	28567	39130	10563
223	5.17867	1.86165	542	NA	9924	28572	39038	10466
224	5.15514	1.8376	535	NA	9843	28579	38957	10378
225	5.13319	1.81356	528	NA	9758	28586	38872	10286
226	5.11888	1.78952	521	NA	9657	28593	38771	10178
227	5.12795	1.77578	517	NA	9565	28597	38679	10082
228	5.10817	1.75174	510	NA	9474	28604	38588	9984
229	5.10359	1.73456	505	NA	9390	28609	38504	9895
230	5.13161	1.72769	503	NA	9299	28611	38413	9802
231	5.14297	1.71739	500	NA	9222	28614	38336	9722
232	5.14576	1.70365	496	NA	9143	28618	38257	9639
233	5.16068	1.69334	493	NA	9060	28621	38174	9553
234	5.16987	1.68304	490	NA	8988	28624	38102	9478
235	5.1803	1.67274	487	NA	8914	28627	38028	9401
236	5.18518	1.659	483	NA	8832	28631	37946	9315
237	5.20788	1.65213	481	NA	8755	28633	37869	9236
238	5.22119	1.64182	478	NA	8677	28636	37791	9155
239	5.22372	1.62808	474	NA	8600	28640	37714	9074
240	5.21807	1.61091	469	NA	8519	28645	37633	8988
241	5.17048	1.58343	461	NA	8455	28653	37569	8916
242	5.15371	1.56626	456	NA	8392	28658	37506	8848
243	5.16592	1.55595	453	NA	8316	28661	37430	8769
244	5.18135	1.54565	450	NA	8235	28664	37349	8685
245	5.19902	1.53878	448	NA	8169	28666	37283	8617
246	5.2065	1.52847	445	NA	8102	28669	37216	8547
247	5.19297	1.5113	440	NA	8033	28674	37147	8473
248	5.23997	1.5113	440	NA	7957	28674	37071	8397
249	5.21196	1.49069	434	NA	7893	28680	37007	8327
250	5.21918	1.48039	431	NA	7827	28683	36941	8258
251	5.19941	1.45978	425	NA	7749	28689	36863	8174
252	5.22232	1.45634	424	NA	7695	28690	36809	8119
253	5.23833	1.44947	422	NA	7634	28692	36748	8056
254	5.21511	1.4323	417	NA	7579	28697	36693	7996
255	5.24326	1.42887	416	NA	7518	28698	36632	7934
256	5.22303	1.41169	411	NA	7458	28703	36572	7869
257	5.22073	1.40139	408	NA	7407	28706	36521	7815
258	5.24548	1.39452	406	NA	7334	28708	36448	7740
259	5.2611	1.38765	404	NA	7275	28710	36389	7679
260	5.24035	1.37048	399	NA	7215	28715	36329	7614
261	5.24712	1.36017	396	NA	7151	28718	36265	7547
262	5.24485	1.34643	392	NA	7082	28722	36196	7474
263	5.26032	1.33956	390	NA	7024	28724	36138	7414
264	5.23952	1.32239	385	NA	6963	28729	36077	7348
265	5.27183	1.31895	384	NA	6900	28730	36014	7284
266	5.25003	1.30178	379	NA	6840	28735	35954	7219
267	5.25801	1.29147	376	NA	6775	28738	35889	7151
268	5.2223	1.27087	370	NA	6715	28744	35829	7085
269	5.22718	1.26056	367	NA	6654	28747	35768	7021
270	5.20339	1.24339	362	NA	6595	28752	35709	6957
271	5.15942	1.22278	356	NA	6544	28758	35658	6900
272	5.1563	1.21247	353	NA	6493	28761	35607	6846
273	5.16632	1.20561	351	NA	6443	28763	35557	6794
274	5.20849	1.20561	351	NA	6388	28763	35502	6739
275	5.20491	1.1953	348	NA	6338	28766	35452	6686
276	5.23379	1.19187	347	NA	6283	28767	35397	6630
277	5.24954	1.185	345	NA	6227	28769	35341	6572
278	5.26397	1.17813	343	NA	6173	28771	35287	6516
279	5.2599	1.16782	340	NA	6124	28774	35238	6464
280	5.24672	1.15408	336	NA	6068	28778	35182	6404
281	5.21931	1.14034	332	NA	6029	28782	35143	6361
282	5.20734	1.13004	329	NA	5989	28785	35103	6318
283	5.24632	1.12661	328	NA	5924	28786	35038	6252
284	5.26909	1.12317	327	NA	5879	28787	34993	6206
285	5.23067	1.106	322	NA	5834	28792	34948	6156
286	5.21312	1.09226	318	NA	5782	28796	34896	6100
287	5.22228	1.08539	316	NA	5735	28798	34849	6051
288	5.14743	1.06134	309	NA	5694	28805	34808	6003
289	5.16692	1.05791	308	NA	5653	28806	34767	5961
290	5.19547	1.05448	307	NA	5602	28807	34716	5909
291	5.1212	1.03043	300	NA	5558	28814	34672	5858
292	5.09871	1.02013	297	NA	5528	28817	34642	5825
293	5.0692	1.00639	293	NA	5487	28821	34601	5780
294	5.07322	0.999519	291	NA	5445	28823	34559	5736
295	5.07195	0.99265	289	NA	5409	28825	34523	5698
296	5.06709	0.98578	287	NA	5377	28827	34491	5664
297	5.03212	0.968606	282	NA	5322	28832	34436	5604
298	4.99013	0.954867	278	NA	5293	28836	34407	5571
299	4.97198	0.944563	275	NA	5256	28839	34370	5531
300	4.95446	0.934258	272	NA	5218	28842	34332	5490

## Sheet: mindy_lung
TripletThreshold	Precision	Recall	TP	TN	FP	FN	Total	MindySize
1	1.52328	16.7478	13760	NA	889553	68400	971713	903313
2	1.56877	12.7386	10466	NA	656681	71694	738841	667147
3	1.61266	10.5002	8627	NA	526329	73533	608489	534956
4	1.65248	9.03724	7425	NA	441899	74735	524059	449324
5	1.67328	7.91383	6502	NA	382075	75658	464235	388577
6	1.68833	7.05088	5793	NA	337327	76367	419487	343120
7	1.7089	6.39484	5254	NA	302195	76906	384355	307449
8	1.72663	5.86417	4818	NA	274223	77342	356383	279041
9	1.74205	5.41869	4452	NA	251109	77708	333269	255561
10	1.75899	5.04747	4147	NA	231614	78013	313774	235761
11	1.76173	4.69085	3854	NA	214908	78306	297068	218762
12	1.78116	4.42916	3639	NA	200666	78521	282826	204305
13	1.79036	4.17356	3429	NA	188097	78731	270257	191526
14	1.81397	3.97395	3265	NA	176727	78895	258887	179992
15	1.80989	3.74757	3079	NA	167042	79081	249202	170121
16	1.81262	3.55526	2921	NA	158227	79239	240387	161148
17	1.82137	3.39216	2787	NA	150230	79373	232390	153017
18	1.84143	3.26436	2682	NA	142966	79478	225126	145648
19	1.86018	3.1463	2585	NA	136380	79575	218540	138965
20	1.88227	3.04163	2499	NA	130266	79661	212426	132765
21	1.88464	2.91139	2392	NA	124529	79768	206689	126921
22	1.89293	2.80307	2303	NA	119360	79857	201520	121663
23	1.91238	2.71665	2232	NA	114481	79928	196641	116713
24	1.92356	2.6278	2159	NA	110081	80001	192241	112240
25	1.93192	2.54017	2087	NA	105940	80073	188100	108027
26	1.93457	2.45132	2014	NA	102092	80146	184252	104106
27	1.93734	2.36855	1946	NA	98501	80214	180661	100447
28	1.93765	2.287	1879	NA	95094	80281	177254	96973
29	1.93734	2.2091	1815	NA	91870	80345	174030	93685
30	1.94099	2.14094	1759	NA	88865	80401	171025	90624
31	1.93396	2.06305	1695	NA	85949	80465	168109	87644
32	1.94754	2.01071	1652	NA	83173	80508	165333	84825
33	1.9485	1.94985	1602	NA	80615	80558	162775	82217
34	1.95172	1.89508	1557	NA	78219	80603	160379	79776
35	1.95561	1.84153	1513	NA	75854	80647	158014	77367
36	1.97502	1.80502	1483	NA	73605	80677	155765	75088
37	1.96121	1.74172	1431	NA	71534	80729	153694	72965
38	1.98563	1.71495	1409	NA	69551	80751	151711	70960
39	1.97925	1.66261	1366	NA	67650	80794	149810	69016
40	2.00107	1.63583	1344	NA	65820	80816	147980	67164
41	2.01269	1.60175	1316	NA	64069	80844	146229	65385
42	2.0212	1.56889	1289	NA	62485	80871	144645	63774
43	2.01427	1.52264	1251	NA	60856	80909	143016	62107
44	2.02422	1.49099	1225	NA	59292	80935	141452	60517
45	2.02207	1.45205	1193	NA	57806	80967	139966	58999
46	2.0232	1.41796	1165	NA	56417	80995	138577	57582
47	2.04002	1.39484	1146	NA	55030	81014	137190	56176
48	2.04368	1.36441	1121	NA	53731	81039	135891	54852
49	2.03365	1.32546	1089	NA	52460	81071	134620	53549
50	2.04324	1.2999	1068	NA	51202	81092	133362	52270
51	2.05142	1.27313	1046	NA	49943	81114	132103	50989
52	2.05174	1.24513	1023	NA	48837	81137	130997	49860
53	2.05623	1.21957	1002	NA	47728	81158	129888	48730
54	2.06456	1.19645	983	NA	46630	81177	128790	47613
55	2.0772	1.17697	967	NA	45586	81193	127746	46553
56	2.07931	1.15263	947	NA	44597	81213	126757	45544
57	2.06313	1.11855	919	NA	43625	81241	125785	44544
58	2.06039	1.09299	898	NA	42686	81262	124846	43584
59	2.06821	1.07473	883	NA	41811	81277	123971	42694
60	2.06699	1.05161	864	NA	40936	81296	123096	41800
61	2.0648	1.02848	845	NA	40079	81315	122239	40924
62	2.07034	1.01022	830	NA	39260	81330	121420	40090
63	2.07225	0.99075	814	NA	38467	81346	120627	39281
64	2.08257	0.974927	801	NA	37661	81359	119821	38462
65	2.08842	0.957887	787	NA	36897	81373	119057	37684
66	2.09754	0.943281	775	NA	36173	81385	118333	36948
67	2.09168	0.921373	757	NA	35434	81403	117594	36191
68	2.08457	0.899465	739	NA	34712	81421	116872	35451
69	2.09191	0.884859	727	NA	34026	81433	116186	34753
70	2.10687	0.873905	718	NA	33361	81442	115521	34079
71	2.11384	0.859299	706	NA	32693	81454	114853	33399
72	2.11266	0.842259	692	NA	32063	81468	114223	32755
73	2.13812	0.836173	687	NA	31444	81473	113604	32131
74	2.13063	0.816699	671	NA	30822	81489	112982	31493
75	2.1426	0.805745	662	NA	30235	81498	112395	30897
76	2.14646	0.792356	651	NA	29678	81509	111838	30329
77	2.13882	0.774099	636	NA	29100	81524	111260	29736
78	2.13328	0.757059	622	NA	28535	81538	110695	29157
79	2.15775	0.752191	618	NA	28023	81542	110183	28641
80	2.14469	0.733934	603	NA	27513	81557	109673	28116
81	2.15801	0.725414	596	NA	27022	81564	109182	27618
82	2.16453	0.71446	587	NA	26532	81573	108692	27119
83	2.16886	0.703505	578	NA	26072	81582	108232	26650
84	2.13505	0.68038	559	NA	25623	81601	107783	26182
85	2.13395	0.668208	549	NA	25178	81611	107338	25727
86	2.14308	0.658471	541	NA	24703	81619	106863	25244
87	2.1407	0.6463	531	NA	24274	81629	106434	24805
88	2.15957	0.641431	527	NA	23876	81633	106036	24403
89	2.17818	0.635346	522	NA	23443	81638	105603	23965
90	2.19173	0.628043	516	NA	23027	81644	105187	23543
91	2.16951	0.61222	503	NA	22682	81657	104842	23185
92	2.14421	0.593963	488	NA	22271	81672	104431	22759
93	2.15486	0.58666	482	NA	21886	81678	104046	22368
94	2.16442	0.579357	476	NA	21516	81684	103676	21992
95	2.17845	0.572055	470	NA	21105	81690	103265	21575
96	2.17514	0.5611	461	NA	20733	81699	102893	21194
97	2.17829	0.55258	454	NA	20388	81706	102548	20842
98	2.18326	0.54406	447	NA	20027	81713	102187	20474
99	2.20245	0.539192	443	NA	19671	81717	101831	20114
100	2.18808	0.52702	433	NA	19356	81727	101516	19789
101	2.18083	0.517283	425	NA	19063	81735	101223	19488
102	2.16574	0.505112	415	NA	18747	81745	100907	19162
103	2.14312	0.491723	404	NA	18447	81756	100607	18851
104	2.14305	0.483204	397	NA	18128	81763	100288	18525
105	2.14835	0.475901	391	NA	17809	81769	99969	18200
106	2.14657	0.467381	384	NA	17505	81776	99665	17889
107	2.16044	0.462512	380	NA	17209	81780	99369	17589
108	2.16738	0.456427	375	NA	16927	81785	99087	17302
109	2.18987	0.453992	373	NA	16660	81787	98820	17033
110	2.19662	0.447906	368	NA	16385	81792	98545	16753
111	2.20267	0.441821	363	NA	16117	81797	98277	16480
112	2.20126	0.434518	357	NA	15861	81803	98021	16218
113	2.1603	0.419912	345	NA	15625	81815	97785	15970
114	2.15608	0.41261	339	NA	15384	81821	97544	15723
115	2.16744	0.407741	335	NA	15121	81825	97281	15456
116	2.15174	0.398004	327	NA	14870	81833	97030	15197
117	2.16838	0.394352	324	NA	14618	81836	96778	14942
118	2.14645	0.384615	316	NA	14406	81844	96566	14722
119	2.1498	0.379747	312	NA	14201	81848	96361	14513
120	2.15046	0.373661	307	NA	13969	81853	96129	14276
121	2.18011	0.372444	306	NA	13730	81854	95890	14036
122	2.18967	0.367575	302	NA	13490	81858	95650	13792
123	2.19263	0.362707	298	NA	13293	81862	95453	13591
124	2.19945	0.357838	294	NA	13073	81866	95233	13367
125	2.21649	0.355404	292	NA	12882	81868	95042	13174
126	2.21794	0.350535	288	NA	12697	81872	94857	12985
127	2.21229	0.343233	282	NA	12465	81878	94625	12747
128	2.2224	0.339581	279	NA	12275	81881	94435	12554
129	2.23572	0.33593	276	NA	12069	81884	94229	12345
130	2.22953	0.329844	271	NA	11884	81889	94044	12155
131	2.20459	0.321324	264	NA	11711	81896	93871	11975
132	2.21224	0.317673	261	NA	11537	81899	93697	11798
133	2.19828	0.31037	255	NA	11345	81905	93505	11600
134	2.20395	0.306719	252	NA	11182	81908	93342	11434
135	2.2151	0.303067	249	NA	10992	81911	93152	11241
136	2.21962	0.299416	246	NA	10837	81914	92997	11083
137	2.21998	0.294547	242	NA	10659	81918	92819	10901
138	2.2067	0.288461	237	NA	10503	81923	92663	10740
139	2.19261	0.282376	232	NA	10349	81928	92509	10581
140	2.2235	0.282376	232	NA	10202	81928	92362	10434
141	2.21204	0.27629	227	NA	10035	81933	92195	10262
142	2.21497	0.272639	224	NA	9889	81936	92049	10113
143	2.22534	0.270205	222	NA	9754	81938	91914	9976
144	2.22404	0.265336	218	NA	9584	81942	91744	9802
145	2.21693	0.260467	214	NA	9439	81946	91599	9653
146	2.22433	0.256816	211	NA	9275	81949	91435	9486
147	2.21604	0.251947	207	NA	9134	81953	91294	9341
148	2.23646	0.25073	206	NA	9005	81954	91165	9211
149	2.22344	0.245862	202	NA	8883	81958	91043	9085
150	2.20284	0.239776	197	NA	8746	81963	90906	8943
151	2.21591	0.237342	195	NA	8605	81965	90765	8800
152	2.23657	0.236125	194	NA	8480	81966	90640	8674
153	2.21337	0.230039	189	NA	8350	81971	90510	8539
154	2.17546	0.222736	183	NA	8229	81977	90389	8412
155	2.18177	0.220302	181	NA	8115	81979	90275	8296
156	2.18217	0.21665	178	NA	7979	81982	90139	8157
157	2.17851	0.212999	175	NA	7858	81985	90018	8033
158	2.15773	0.20813	171	NA	7754	81989	89914	7925
159	2.17475	0.206913	170	NA	7647	81990	89807	7817
160	2.18969	0.205696	169	NA	7549	81991	89709	7718
161	2.19246	0.203262	167	NA	7450	81993	89610	7617
162	2.20774	0.202045	166	NA	7353	81994	89513	7519
163	2.20032	0.198393	163	NA	7245	81997	89405	7408
164	2.22738	0.198393	163	NA	7155	81997	89315	7318
165	2.24875	0.197176	162	NA	7042	81998	89202	7204
166	2.25289	0.194742	160	NA	6942	82000	89102	7102
167	2.25908	0.192308	158	NA	6836	82002	88996	6994
168	2.26152	0.189873	156	NA	6742	82004	88902	6898
169	2.26471	0.187439	154	NA	6646	82006	88806	6800
170	2.28052	0.186222	153	NA	6556	82007	88716	6709
171	2.29399	0.185005	152	NA	6474	82008	88634	6626
172	2.28247	0.181354	149	NA	6379	82011	88539	6528
173	2.27907	0.178919	147	NA	6303	82013	88463	6450
174	2.29777	0.177702	146	NA	6208	82014	88368	6354
175	2.3126	0.176485	145	NA	6125	82015	88285	6270
176	2.32333	0.175268	144	NA	6054	82016	88214	6198
177	2.34987	0.175268	144	NA	5984	82016	88144	6128
178	2.36794	0.174051	143	NA	5896	82017	88056	6039
179	2.38175	0.172834	142	NA	5820	82018	87980	5962
180	2.36033	0.169182	139	NA	5750	82021	87910	5889
181	2.33838	0.165531	136	NA	5680	82024	87840	5816
182	2.35397	0.164314	135	NA	5600	82025	87760	5735
183	2.37294	0.163096	134	NA	5513	82026	87673	5647
184	2.36559	0.160662	132	NA	5448	82028	87608	5580
185	2.36149	0.158228	130	NA	5375	82030	87535	5505
186	2.37307	0.157011	129	NA	5307	82031	87467	5436
187	2.40313	0.157011	129	NA	5239	82031	87399	5368
188	2.43121	0.157011	129	NA	5177	82031	87337	5306
189	2.46371	0.157011	129	NA	5107	82031	87267	5236
190	2.43002	0.152142	125	NA	5019	82035	87179	5144
191	2.42795	0.149708	123	NA	4943	82037	87103	5066
192	2.40144	0.146057	120	NA	4877	82040	87037	4997
193	2.41379	0.144839	119	NA	4811	82041	86971	4930
194	2.45361	0.144839	119	NA	4731	82041	86891	4850
195	2.44667	0.142405	117	NA	4665	82043	86825	4782
196	2.47986	0.142405	117	NA	4601	82043	86761	4718
197	2.44793	0.138754	114	NA	4543	82046	86703	4657
198	2.46402	0.137537	113	NA	4473	82047	86633	4586
199	2.47514	0.136319	112	NA	4413	82048	86573	4525
200	2.46195	0.133885	110	NA	4358	82050	86518	4468
201	2.38854	0.127799	105	NA	4291	82055	86451	4396
202	2.39852	0.126582	104	NA	4232	82056	86392	4336
203	2.35651	0.122931	101	NA	4185	82059	86345	4286
204	2.39053	0.122931	101	NA	4124	82059	86284	4225
205	2.33117	0.118062	97	NA	4064	82063	86224	4161
206	2.31707	0.115628	95	NA	4005	82065	86165	4100
207	2.35032	0.115628	95	NA	3947	82065	86107	4042
208	2.25677	0.109542	90	NA	3898	82070	86058	3988
209	2.27848	0.109542	90	NA	3860	82070	86020	3950
210	2.30888	0.109542	90	NA	3808	82070	85968	3898
211	2.32919	0.109542	90	NA	3774	82070	85934	3864
212	2.3622	0.109542	90	NA	3720	82070	85880	3810
213	2.39044	0.109542	90	NA	3675	82070	85835	3765
214	2.34312	0.105891	87	NA	3626	82073	85786	3713
215	2.34269	0.104674	86	NA	3585	82074	85745	3671
216	2.33773	0.103457	85	NA	3551	82075	85711	3636
217	2.26004	0.0985881	81	NA	3503	82079	85663	3584
218	2.2386	0.0961538	79	NA	3450	82081	85610	3529
219	2.26686	0.0961538	79	NA	3406	82081	85566	3485
220	2.20802	0.0925024	76	NA	3366	82084	85526	3442
221	2.20783	0.0912853	75	NA	3322	82085	85482	3397
222	2.17391	0.088851	73	NA	3285	82087	85445	3358
223	2.16541	0.0876339	72	NA	3253	82088	85413	3325
224	2.19045	0.0876339	72	NA	3215	82088	85375	3287
225	2.19001	0.0864168	71	NA	3171	82089	85331	3242
226	2.18545	0.0851996	70	NA	3133	82090	85293	3203
227	2.21449	0.0851996	70	NA	3091	82090	85251	3161
228	2.20941	0.0839825	69	NA	3054	82091	85214	3123
229	2.20493	0.0827653	68	NA	3016	82092	85176	3084
230	2.242	0.0827653	68	NA	2965	82092	85125	3033
231	2.23631	0.0815482	67	NA	2929	82093	85089	2996
232	2.1915	0.0791139	65	NA	2901	82095	85061	2966
233	2.22298	0.0791139	65	NA	2859	82095	85019	2924
234	2.24913	0.0791139	65	NA	2825	82095	84985	2890
235	2.23776	0.0778968	64	NA	2796	82096	84956	2860
236	2.2687	0.0778968	64	NA	2757	82096	84917	2821
237	2.3005	0.0778968	64	NA	2718	82096	84878	2782
238	2.29843	0.0766797	63	NA	2678	82097	84838	2741
239	2.32644	0.0766797	63	NA	2645	82097	84805	2708
240	2.31862	0.0754625	62	NA	2612	82098	84772	2674
241	2.30798	0.0742454	61	NA	2582	82099	84742	2643
242	2.3015	0.0730282	60	NA	2547	82100	84707	2607
243	2.2886	0.0718111	59	NA	2519	82101	84679	2578
244	2.30829	0.0718111	59	NA	2497	82101	84657	2556
245	2.33386	0.0718111	59	NA	2469	82101	84629	2528
246	2.36189	0.0718111	59	NA	2439	82101	84599	2498
247	2.38577	0.0718111	59	NA	2414	82101	84574	2473
248	2.37122	0.070594	58	NA	2388	82102	84548	2446
249	2.35732	0.0693768	57	NA	2361	82103	84521	2418
250	2.30125	0.0669426	55	NA	2335	82105	84495	2390
251	2.28911	0.0657254	54	NA	2305	82106	84465	2359
252	2.31859	0.0657254	54	NA	2275	82106	84435	2329
253	2.30235	0.0645083	53	NA	2249	82107	84409	2302
254	2.32456	0.0645083	53	NA	2227	82107	84387	2280
255	2.36607	0.0645083	53	NA	2187	82107	84347	2240
256	2.35401	0.0632911	52	NA	2157	82108	84317	2209
257	2.38971	0.0632911	52	NA	2124	82108	84284	2176
258	2.33536	0.0608569	50	NA	2091	82110	84251	2141
259	2.31678	0.0596397	49	NA	2066	82111	84226	2115
260	2.34787	0.0596397	49	NA	2038	82111	84198	2087
261	2.32897	0.0584226	48	NA	2013	82112	84173	2061
262	2.26601	0.0559883	46	NA	1984	82114	84144	2030
263	2.24663	0.0547712	45	NA	1958	82115	84118	2003
264	2.22559	0.053554	44	NA	1933	82116	84093	1977
265	2.195	0.0523369	43	NA	1916	82117	84076	1959
266	2.17166	0.0511198	42	NA	1892	82118	84052	1934
267	2.14772	0.0499026	41	NA	1868	82119	84028	1909
268	2.17276	0.0499026	41	NA	1846	82119	84006	1887
269	2.1575	0.0486855	40	NA	1814	82120	83974	1854
270	2.13582	0.0474683	39	NA	1787	82121	83947	1826
271	2.16546	0.0474683	39	NA	1762	82121	83922	1801
272	2.13844	0.0462512	38	NA	1739	82122	83899	1777
273	2.16648	0.0462512	38	NA	1716	82122	83876	1754
274	2.20418	0.0462512	38	NA	1686	82122	83846	1724
275	2.23925	0.0462512	38	NA	1659	82122	83819	1697
276	2.27818	0.0462512	38	NA	1630	82122	83790	1668
277	2.25335	0.0450341	37	NA	1605	82123	83765	1642
278	2.28536	0.0450341	37	NA	1582	82123	83742	1619
279	2.31106	0.0450341	37	NA	1564	82123	83724	1601
280	2.33439	0.0450341	37	NA	1548	82123	83708	1585
281	2.36573	0.0450341	37	NA	1527	82123	83687	1564
282	2.32258	0.0438169	36	NA	1514	82124	83674	1550
283	2.28609	0.0425998	35	NA	1496	82125	83656	1531
284	2.25016	0.0413827	34	NA	1477	82126	83637	1511
285	2.27729	0.0413827	34	NA	1459	82126	83619	1493
286	2.2449	0.0401655	33	NA	1437	82127	83597	1470
287	2.1978	0.0389484	32	NA	1424	82128	83584	1456
288	2.15877	0.0377313	31	NA	1405	82129	83565	1436
289	2.1785	0.0377313	31	NA	1392	82129	83552	1423
290	2.21429	0.0377313	31	NA	1369	82129	83529	1400
291	2.23343	0.0377313	31	NA	1357	82129	83517	1388
292	2.20103	0.0365141	30	NA	1333	82130	83493	1363
293	2.23547	0.0365141	30	NA	1312	82130	83472	1342
294	2.25394	0.0365141	30	NA	1301	82130	83461	1331
295	2.27273	0.0365141	30	NA	1290	82130	83450	1320
296	2.31481	0.0365141	30	NA	1266	82130	83426	1296
297	2.33645	0.0365141	30	NA	1254	82130	83414	1284
298	2.36593	0.0365141	30	NA	1238	82130	83398	1268
299	2.39617	0.0365141	30	NA	1222	82130	83382	1252
300	2.42131	0.0365141	30	NA	1209	82130	83369	1239

## Sheet: cindy_lung
TripletThreshold	Precision	Recall	TP	TN	FP	FN	Total	MindySize
1	1.82845	59.4572	48850	NA	2622816	33310	2704976	2671666
2	1.89711	50.3773	41390	NA	2140355	40770	2222515	2181745
3	1.95142	43.9314	36094	NA	1813531	46066	1895691	1849625
4	2.00445	39.176	32187	NA	1573591	49973	1655751	1605778
5	2.052	35.4102	29093	NA	1388694	53067	1470854	1417787
6	2.09971	32.3832	26606	NA	1240524	55554	1322684	1267130
7	2.14723	29.9002	24566	NA	1119515	57594	1201675	1144081
8	2.18927	27.7325	22785	NA	1017972	59375	1100132	1040757
9	2.23331	25.897	21277	NA	931435	60883	1013595	952712
10	2.27521	24.2758	19945	NA	856676	62215	938836	876621
11	2.31438	22.8432	18768	NA	792162	63392	874322	810930
12	2.35795	21.6139	17758	NA	735355	64402	817515	753113
13	2.39809	20.482	16828	NA	684896	65332	767056	701724
14	2.4329	19.4194	15955	NA	639846	66205	722006	655801
15	2.46734	18.4494	15158	NA	599188	67002	681348	614346
16	2.50899	17.6156	14473	NA	562373	67687	644533	576846
17	2.552	16.8695	13860	NA	529243	68300	611403	543103
18	2.59308	16.1611	13278	NA	498778	68882	580938	512056
19	2.63058	15.4844	12722	NA	470897	69438	553057	483619
20	2.67003	14.8758	12222	NA	445525	69938	527685	457747
21	2.70851	14.3062	11754	NA	422211	70406	504371	433965
22	2.74283	13.7549	11301	NA	400719	70859	482879	412020
23	2.78511	13.2753	10907	NA	380712	71253	462872	391619
24	2.81413	12.7653	10488	NA	362203	71672	444363	372691
25	2.84781	12.3138	10117	NA	345139	72043	427299	355256
26	2.88014	11.8817	9762	NA	329180	72398	411340	338942
27	2.92193	11.5141	9460	NA	314299	72700	396459	323759
28	2.96672	11.1855	9190	NA	300580	72970	382740	309770
29	3.00895	10.8544	8918	NA	287465	73242	369625	296383
30	3.0573	10.5623	8678	NA	275167	73482	357327	283845
31	3.09887	10.2702	8438	NA	263855	73722	346015	272293
32	3.13641	9.97444	8195	NA	253091	73965	335251	261286
33	3.17951	9.7091	7977	NA	242911	74183	325071	250888
34	3.21905	9.44499	7760	NA	233305	74400	315465	241065
35	3.2531	9.18087	7543	NA	224328	74617	306488	231871
36	3.29579	8.95083	7354	NA	215779	74806	297939	223133
37	3.33625	8.73053	7173	NA	207829	74987	289989	215002
38	3.37342	8.50901	6991	NA	200247	75169	282407	207238
39	3.40785	8.29236	6813	NA	193108	75347	275268	199921
40	3.44972	8.1037	6658	NA	186343	75502	268503	193001
41	3.49604	7.93208	6517	NA	179894	75643	262054	186411
42	3.53641	7.74343	6362	NA	173538	75798	255698	179900
43	3.58205	7.58033	6228	NA	167639	75932	249799	173867
44	3.63244	7.43306	6107	NA	162017	76053	244177	168124
45	3.66599	7.26144	5966	NA	156773	76194	238933	162739
46	3.70274	7.09713	5831	NA	151647	76329	233807	157478
47	3.73864	6.94742	5708	NA	146968	76452	229128	152676
48	3.78708	6.82084	5604	NA	142373	76556	224533	147977
49	3.83037	6.69182	5498	NA	138039	76662	220199	143537
50	3.87159	6.5628	5392	NA	133879	76768	216039	139271
51	3.90812	6.43014	5283	NA	129897	76877	212057	135180
52	3.94642	6.2999	5176	NA	125981	76984	208141	131157
53	3.98217	6.17697	5075	NA	122368	77085	204528	127443
54	4.02785	6.06986	4987	NA	118826	77173	200986	123813
55	4.06573	5.95667	4894	NA	115478	77266	197638	120372
56	4.1159	5.8593	4814	NA	112147	77346	194307	116961
57	4.15707	5.75462	4728	NA	109006	77432	191166	113734
58	4.20173	5.65725	4648	NA	105973	77512	188133	110621
59	4.24573	5.56353	4571	NA	103090	77589	185250	107661
60	4.28977	5.46616	4491	NA	100200	77669	182360	104691
61	4.31952	5.36149	4405	NA	97574	77755	179734	101979
62	4.37097	5.28603	4343	NA	95017	77817	177177	99360
63	4.41401	5.20205	4274	NA	92554	77886	174714	96828
64	4.45453	5.12293	4209	NA	90279	77951	172439	94488
65	4.49344	5.0426	4143	NA	88058	78017	170218	92201
66	4.53434	4.96349	4078	NA	85858	78082	168018	89936
67	4.56938	4.88194	4011	NA	83769	78149	165929	87780
68	4.62514	4.81986	3960	NA	81659	78200	163819	85619
69	4.66932	4.75292	3905	NA	79726	78255	161886	83631
70	4.71284	4.68233	3847	NA	77781	78313	159941	81628
71	4.7533	4.61052	3788	NA	75904	78372	158064	79692
72	4.80137	4.54844	3737	NA	74095	78423	156255	77832
73	4.85744	4.49976	3697	NA	72413	78463	154573	76110
74	4.90616	4.44498	3652	NA	70785	78508	152945	74437
75	4.93419	4.37561	3595	NA	69264	78565	151424	72859
76	4.98548	4.32449	3553	NA	67714	78607	149874	71267
77	5.03076	4.26972	3508	NA	66223	78652	148383	69731
78	5.07384	4.21495	3463	NA	64789	78697	146949	68252
79	5.09859	4.148	3408	NA	63434	78752	145594	66842
80	5.13757	4.09323	3363	NA	62096	78797	144256	65459
81	5.17056	4.03116	3312	NA	60743	78848	142903	64055
82	5.21399	3.98126	3271	NA	59464	78889	141624	62735
83	5.25579	3.93257	3231	NA	58244	78929	140404	61475
84	5.29338	3.88267	3190	NA	57074	78970	139234	60264
85	5.34133	3.83885	3154	NA	55895	79006	138055	59049
86	5.39051	3.79868	3121	NA	54777	79039	136937	57898
87	5.42464	3.74878	3080	NA	53698	79080	135858	56778
88	5.45798	3.69523	3036	NA	52589	79124	134749	55625
89	5.50327	3.65141	3000	NA	51513	79160	133673	54513
90	5.5673	3.62342	2977	NA	50496	79183	132656	53473
91	5.59835	3.57351	2936	NA	49508	79224	131668	52444
92	5.63471	3.53335	2903	NA	48617	79257	130777	51520
93	5.66874	3.48832	2866	NA	47692	79294	129852	50558
94	5.71342	3.45302	2837	NA	46818	79323	128978	49655
95	5.75913	3.4165	2807	NA	45933	79353	128093	48740
96	5.8124	3.38486	2781	NA	45065	79379	127225	47846
97	5.85481	3.34835	2751	NA	44236	79409	126396	46987
98	5.89561	3.31183	2721	NA	43432	79439	125592	46153
99	5.94156	3.27653	2692	NA	42616	79468	124776	45308
100	6.00754	3.25706	2676	NA	41868	79484	124028	44544
101	6.05666	3.2242	2649	NA	41088	79511	123248	43737
102	6.10483	3.19255	2623	NA	40343	79537	122503	42966
103	6.13375	3.15482	2592	NA	39666	79568	121826	42258
104	6.16969	3.12074	2564	NA	38994	79596	121154	41558
105	6.21083	3.08788	2537	NA	38311	79623	120471	40848
106	6.25498	3.05745	2512	NA	37648	79648	119808	40160
107	6.29905	3.02824	2488	NA	37010	79672	119170	39498
108	6.34446	2.99903	2464	NA	36373	79696	118533	38837
109	6.39317	2.97225	2442	NA	35755	79718	117915	38197
110	6.43599	2.94304	2418	NA	35152	79742	117312	37570
111	6.48554	2.91991	2399	NA	34591	79761	116751	36990
112	6.53512	2.89435	2378	NA	34010	79782	116170	36388
113	6.57829	2.86879	2357	NA	33473	79803	115633	35830
114	6.6215	2.84323	2336	NA	32943	79824	115103	35279
115	6.66071	2.81524	2313	NA	32413	79847	114573	34726
116	6.69906	2.78603	2289	NA	31880	79871	114040	34169
117	6.76808	2.77264	2278	NA	31380	79882	113540	33658
118	6.83114	2.75682	2265	NA	30892	79895	113052	33157
119	6.85746	2.72395	2238	NA	30398	79922	112558	32636
120	6.918	2.70691	2224	NA	29924	79936	112084	32148
121	6.94409	2.67892	2201	NA	29495	79959	111655	31696
122	6.97585	2.65092	2178	NA	29044	79982	111204	31222
123	7.00387	2.62415	2156	NA	28627	80004	110787	30783
124	7.05882	2.60711	2142	NA	28203	80018	110363	30345
125	7.09122	2.57911	2119	NA	27763	80041	109923	29882
126	7.15425	2.56573	2108	NA	27357	80052	109517	29465
127	7.20801	2.54868	2094	NA	26957	80066	109117	29051
128	7.26314	2.53043	2079	NA	26545	80081	108705	28624
129	7.33324	2.51826	2069	NA	26145	80091	108305	28214
130	7.39102	2.50122	2055	NA	25749	80105	107909	27804
131	7.44133	2.48174	2039	NA	25362	80121	107522	27401
132	7.48602	2.45983	2021	NA	24976	80139	107136	26997
133	7.53173	2.44158	2006	NA	24628	80154	106788	26634
134	7.58867	2.42697	1994	NA	24282	80166	106442	26276
135	7.62408	2.40628	1977	NA	23954	80183	106114	25931
136	7.689	2.39411	1967	NA	23615	80193	105775	25582
137	7.73126	2.37829	1954	NA	23320	80206	105480	25274
138	7.76353	2.35759	1937	NA	23013	80223	105173	24950
139	7.82824	2.34542	1927	NA	22689	80233	104849	24616
140	7.87262	2.32595	1911	NA	22363	80249	104523	24274
141	7.90604	2.30647	1895	NA	22074	80265	104234	23969
142	7.9603	2.2943	1885	NA	21795	80275	103955	23680
143	8.03082	2.28335	1876	NA	21484	80284	103644	23360
144	8.09289	2.27361	1868	NA	21214	80292	103374	23082
145	8.10277	2.24927	1848	NA	20959	80312	103119	22807
146	8.15266	2.23345	1835	NA	20673	80325	102833	22508
147	8.17896	2.21397	1819	NA	20421	80341	102581	22240
148	8.22204	2.20302	1810	NA	20204	80350	102364	22014
149	8.27932	2.19206	1801	NA	19952	80359	102112	21753
150	8.34497	2.18233	1793	NA	19693	80367	101853	21486
151	8.39105	2.16772	1781	NA	19444	80379	101604	21225
152	8.41277	2.14825	1765	NA	19215	80395	101375	20980
153	8.45505	2.13486	1754	NA	18991	80406	101151	20745
154	8.51532	2.12147	1743	NA	18726	80417	100886	20469
155	8.57735	2.11417	1737	NA	18514	80423	100674	20251
156	8.6466	2.10808	1732	NA	18299	80428	100459	20031
157	8.70026	2.09956	1725	NA	18102	80435	100262	19827
158	8.73206	2.0813	1710	NA	17873	80450	100033	19583
159	8.76214	2.06426	1696	NA	17660	80464	99820	19356
160	8.79896	2.05088	1685	NA	17465	80475	99625	19150
161	8.85461	2.03992	1676	NA	17252	80484	99412	18928
162	8.91433	2.02775	1666	NA	17023	80494	99183	18689
163	8.94393	2.01315	1654	NA	16839	80506	98999	18493
164	8.98944	1.99976	1643	NA	16634	80517	98794	18277
165	9.04865	1.99002	1635	NA	16434	80525	98594	18069
166	9.09345	1.97907	1626	NA	16255	80534	98415	17881
167	9.1166	1.96324	1613	NA	16080	80547	98240	17693
168	9.14292	1.94498	1598	NA	15880	80562	98040	17478
169	9.20391	1.93768	1592	NA	15705	80568	97865	17297
170	9.23463	1.92673	1583	NA	15559	80577	97719	17142
171	9.29561	1.91943	1577	NA	15388	80583	97548	16965
172	9.34073	1.90725	1567	NA	15209	80593	97369	16776
173	9.39605	1.90117	1562	NA	15062	80598	97222	16624
174	9.4492	1.89387	1556	NA	14911	80604	97071	16467
175	9.4908	1.88291	1547	NA	14753	80613	96913	16300
176	9.51141	1.86709	1534	NA	14594	80626	96754	16128
177	9.53723	1.8537	1523	NA	14446	80637	96606	15969
178	9.56566	1.84153	1513	NA	14304	80647	96464	15817
179	9.64548	1.83788	1510	NA	14145	80650	96305	15655
180	9.67138	1.82327	1498	NA	13991	80662	96151	15489
181	9.69152	1.80867	1486	NA	13847	80674	96007	15333
182	9.75417	1.80136	1480	NA	13693	80680	95853	15173
183	9.80562	1.79284	1473	NA	13549	80687	95709	15022
184	9.81855	1.77824	1461	NA	13419	80699	95579	14880
185	9.85543	1.76728	1452	NA	13281	80708	95441	14733
186	9.92529	1.76242	1448	NA	13141	80712	95301	14589
187	9.9792	1.75146	1439	NA	12981	80721	95141	14420
188	9.9937	1.73686	1427	NA	12852	80733	95012	14279
189	10.0205	1.72468	1417	NA	12724	80743	94884	14141
190	10.0814	1.7186	1412	NA	12594	80748	94754	14006
191	10.0972	1.70643	1402	NA	12483	80758	94643	13885
192	10.1222	1.69426	1392	NA	12360	80768	94520	13752
193	10.1591	1.68695	1386	NA	12257	80774	94417	13643
194	10.202	1.67843	1379	NA	12138	80781	94298	13517
195	10.2375	1.6687	1371	NA	12021	80789	94181	13392
196	10.2814	1.65896	1363	NA	11894	80797	94054	13257
197	10.3425	1.65409	1359	NA	11781	80801	93941	13140
198	10.3485	1.6407	1348	NA	11678	80812	93838	13026
199	10.4065	1.63583	1344	NA	11571	80816	93731	12915
200	10.4347	1.62731	1337	NA	11476	80823	93636	12813
201	10.5039	1.62366	1334	NA	11366	80826	93526	12700
202	10.5623	1.61636	1328	NA	11245	80832	93405	12573
203	10.6374	1.61271	1325	NA	11131	80835	93291	12456
204	10.6712	1.60419	1318	NA	11033	80842	93193	12351
205	10.6915	1.59202	1308	NA	10926	80852	93086	12234
206	10.7184	1.5835	1301	NA	10837	80859	92997	12138
207	10.7692	1.57619	1295	NA	10730	80865	92890	12025
208	10.8128	1.56889	1289	NA	10632	80871	92792	11921
209	10.8716	1.56524	1286	NA	10543	80874	92703	11829
210	10.9131	1.55794	1280	NA	10449	80880	92609	11729
211	10.9556	1.55307	1276	NA	10371	80884	92531	11647
212	11.0399	1.55185	1275	NA	10274	80885	92434	11549
213	11.0481	1.5409	1266	NA	10193	80894	92353	11459
214	11.069	1.52994	1257	NA	10099	80903	92259	11356
215	11.1131	1.52142	1250	NA	9998	80910	92158	11248
216	11.1051	1.50803	1239	NA	9918	80921	92078	11157
217	11.1583	1.50438	1236	NA	9841	80924	92001	11077
218	11.2306	1.49951	1232	NA	9738	80928	91898	10970
219	11.2696	1.49099	1225	NA	9645	80935	91805	10870
220	11.3059	1.48369	1219	NA	9563	80941	91723	10782
221	11.3747	1.48247	1218	NA	9490	80942	91650	10708
222	11.4313	1.47761	1214	NA	9406	80946	91566	10620
223	11.4586	1.47152	1209	NA	9342	80951	91502	10551
224	11.5061	1.46543	1204	NA	9260	80956	91420	10464
225	11.5492	1.45813	1198	NA	9175	80962	91335	10373
226	11.5777	1.44961	1191	NA	9096	80969	91256	10287
227	11.6559	1.44961	1191	NA	9027	80969	91187	10218
228	11.7084	1.44474	1187	NA	8951	80973	91111	10138
229	11.7273	1.43622	1180	NA	8882	80980	91042	10062
230	11.7117	1.42405	1170	NA	8820	80990	90980	9990
231	11.7392	1.41553	1163	NA	8744	80997	90904	9907
232	11.745	1.40823	1157	NA	8694	81003	90854	9851
233	11.8128	1.40701	1156	NA	8630	81004	90790	9786
234	11.8822	1.40458	1154	NA	8558	81006	90718	9712
235	11.8941	1.39484	1146	NA	8489	81014	90649	9635
236	11.9636	1.39119	1143	NA	8411	81017	90571	9554
237	11.9979	1.3851	1138	NA	8347	81022	90507	9485
238	12.0305	1.38023	1134	NA	8292	81026	90452	9426
239	12.095	1.37658	1131	NA	8220	81029	90380	9351
240	12.1862	1.37658	1131	NA	8150	81029	90310	9281
241	12.2285	1.3705	1126	NA	8082	81034	90242	9208
242	12.2974	1.36685	1123	NA	8009	81037	90169	9132
243	12.3427	1.36076	1118	NA	7940	81042	90100	9058
244	12.3402	1.35102	1110	NA	7885	81050	90045	8995
245	12.3349	1.34129	1102	NA	7832	81058	89992	8934
246	12.4098	1.34007	1101	NA	7771	81059	89931	8872
247	12.4389	1.33276	1095	NA	7708	81065	89868	8803
248	12.4714	1.32546	1089	NA	7643	81071	89803	8732
249	12.4986	1.31938	1084	NA	7589	81076	89749	8673
250	12.5783	1.31938	1084	NA	7534	81076	89694	8618
251	12.6051	1.31329	1079	NA	7481	81081	89641	8560
252	12.6499	1.30964	1076	NA	7430	81084	89590	8506
253	12.6941	1.30355	1071	NA	7366	81089	89526	8437
254	12.7347	1.29625	1065	NA	7298	81095	89458	8363
255	12.7677	1.29138	1061	NA	7249	81099	89409	8310
256	12.8301	1.28895	1059	NA	7195	81101	89355	8254
257	12.8308	1.28043	1052	NA	7147	81108	89307	8199
258	12.864	1.27434	1047	NA	7092	81113	89252	8139
259	12.8246	1.26217	1037	NA	7049	81123	89209	8086
260	12.8595	1.2573	1033	NA	7000	81127	89160	8033
261	12.9085	1.25487	1031	NA	6956	81129	89116	7987
262	12.9541	1.25	1027	NA	6901	81133	89061	7928
263	12.9446	1.24026	1019	NA	6853	81141	89013	7872
264	12.949	1.23296	1013	NA	6810	81147	88970	7823
265	12.9892	1.22809	1009	NA	6759	81151	88919	7768
266	13.0092	1.22444	1006	NA	6727	81154	88887	7733
267	13.0661	1.22201	1004	NA	6680	81156	88840	7684
268	13.0982	1.21592	999	NA	6628	81161	88788	7627
269	13.0905	1.2074	992	NA	6586	81168	88746	7578
270	13.1492	1.20497	990	NA	6539	81170	88699	7529
271	13.1649	1.19888	985	NA	6497	81175	88657	7482
272	13.2393	1.19888	985	NA	6455	81175	88615	7440
273	13.3054	1.19645	983	NA	6405	81177	88565	7388
274	13.3597	1.19401	981	NA	6362	81179	88522	7343
275	13.3772	1.18793	976	NA	6320	81184	88480	7296
276	13.3975	1.18549	974	NA	6296	81186	88456	7270
277	13.4043	1.17941	969	NA	6260	81191	88420	7229
278	13.453	1.17697	967	NA	6221	81193	88381	7188
279	13.4677	1.17089	962	NA	6181	81198	88341	7143
280	13.4694	1.1648	957	NA	6148	81203	88308	7105
281	13.4825	1.15871	952	NA	6109	81208	88269	7061
282	13.5308	1.15628	950	NA	6071	81210	88231	7021
283	13.4926	1.14776	943	NA	6046	81217	88206	6989
284	13.5011	1.14289	939	NA	6016	81221	88176	6955
285	13.5929	1.14289	939	NA	5969	81221	88129	6908
286	13.6033	1.13681	934	NA	5932	81226	88092	6866
287	13.6444	1.13194	930	NA	5886	81230	88046	6816
288	13.6786	1.12829	927	NA	5850	81233	88010	6777
289	13.6911	1.12098	921	NA	5806	81239	87966	6727
290	13.7111	1.11611	917	NA	5771	81243	87931	6688
291	13.7287	1.11003	912	NA	5731	81248	87891	6643
292	13.7424	1.10394	907	NA	5693	81253	87853	6600
293	13.7742	1.10029	904	NA	5659	81256	87819	6563
294	13.763	1.09421	899	NA	5633	81261	87793	6532
295	13.7936	1.09177	897	NA	5606	81263	87766	6503
296	13.8133	1.08812	894	NA	5578	81266	87738	6472
297	13.7926	1.0796	887	NA	5544	81273	87704	6431
298	13.8459	1.07838	886	NA	5513	81274	87673	6399
299	13.8863	1.07595	884	NA	5482	81276	87642	6366
300	13.8906	1.06986	879	NA	5449	81281	87609	6328
