# Supplementary material for: Inferring Protein Modulation from Gene Expression Data Using Conditional Mutual Information
Source: PLoS One. 2014 Oct 14;9(10):e109569. doi: 10.1371/journal.pone.0109569 (PMC4196905; doi:10.1371/journal.pone.0109569)
Supplement: Table S2 — Significant modulation events predicted by CINDy and MINDy at standard parameters in the B-Cell and Lung datasets. The number of significant conditional target interactions for each M TF is also reported. (XLSX) [file pone.0109569.s007.xlsx]

## Sheet: CINDy BCell
Modulator	Transcription Factor	Number of Triplets affected
ABCA1	AATF	13
ABI1	AATF	11
ABR	AATF	10
ACIN1	AATF	4
ACVR1	AATF	28
ACVR1B	AATF	5
ACVRL1	AATF	27
ADA	AATF	9
ADAM10	AATF	10
ADAM17	AATF	5
ADAM9	AATF	10
ADAMDEC1	AATF	34
ADAMTS1	AATF	42
ADRA2A	AATF	21
AHR	AATF	5
AIDA	AATF	6
AKAP11	AATF	19
AKAP13	AATF	21
AKAP8	AATF	34
AKT3	AATF	23
ALCAM	AATF	7
ANK2	AATF	16
ANP32A	AATF	10
ANXA1	AATF	31
APBB1IP	AATF	11
APC	AATF	17
APH1A	AATF	12
APLP2	AATF	7
APOE	AATF	77
APOL3	AATF	5
APP	AATF	69
APPL1	AATF	19
APPL2	AATF	12
ARF1	AATF	18
ARF3	AATF	9
ARF4	AATF	8
ARF6	AATF	21
ARFGEF1	AATF	99
ARFGEF2	AATF	4
ARHGAP1	AATF	5
ARHGAP15	AATF	11
ARHGAP19	AATF	16
ARHGAP21	AATF	5
ARHGAP24	AATF	9
ARHGAP25	AATF	31
ARHGAP29	AATF	68
ARHGAP30	AATF	15
ARHGAP5	AATF	5
ARHGAP9	AATF	22
ARHGDIA	AATF	16
ARHGDIB	AATF	31
ARHGEF1	AATF	7
ARHGEF12	AATF	4
ARHGEF2	AATF	7
ARHGEF3	AATF	5
ARHGEF7	AATF	19
ARID1A	AATF	7
ARL1	AATF	6
ARL4C	AATF	35
ARL5A	AATF	5
ARL8B	AATF	7
ARNT	AATF	12
ARNTL	AATF	5
ARRB2	AATF	4
ATM	AATF	28
ATP2A2	AATF	13
ATP6AP2	AATF	13
ATR	AATF	9
AURKA	AATF	4
AZI2	AATF	16
BAX	AATF	6
BCAR3	AATF	5
BCL6	AATF	5
BID	AATF	6
BIRC3	AATF	6
BLK	AATF	11
BLNK	AATF	112
BMPR2	AATF	7
BRAF	AATF	4
BRAP	AATF	5
BRCA1	AATF	5
BRCA2	AATF	13
BRCC3	AATF	19
BRD7	AATF	20
BRE	AATF	35
BTK	AATF	7
BTLA	AATF	12
C19orf62	AATF	7
C3	AATF	44
C3AR1	AATF	26
C6orf190	AATF	43
C9orf86	AATF	5
CALCOCO1	AATF	8
CALR	AATF	4
CAMKK2	AATF	15
CAP1	AATF	14
CARD11	AATF	26
CARD8	AATF	4
CARHSP1	AATF	8
CASP1	AATF	18
CASP3	AATF	14
CASP8	AATF	19
CASP8AP2	AATF	4
CAV1	AATF	23
CAV2	AATF	41
CBL	AATF	8
CBLB	AATF	9
CCDC47	AATF	9
CCDC88C	AATF	5
CCL18	AATF	28
CCL19	AATF	65
CCL2	AATF	31
CCL21	AATF	15
CCL4	AATF	19
CCL5	AATF	61
CCL8	AATF	23
CCM2	AATF	20
CCNA2	AATF	10
CCND3	AATF	4
CCR1	AATF	57
CCR6	AATF	8
CD14	AATF	33
CD164	AATF	5
CD19	AATF	24
CD2	AATF	28
CD24	AATF	10
CD247	AATF	4
CD28	AATF	19
CD36	AATF	17
CD3D	AATF	32
CD3E	AATF	8
CD4	AATF	54
CD40	AATF	27
CD44	AATF	49
CD47	AATF	11
CD53	AATF	57
CD59	AATF	39
CD7	AATF	6
CD74	AATF	7
CD79A	AATF	24
CD79B	AATF	56
CD80	AATF	5
CD8A	AATF	26
CDC42	AATF	22
CDC42SE2	AATF	21
CDGAP	AATF	5
CDK4	AATF	5
CDK5R1	AATF	12
CDKN2A	AATF	5
CDKN2AIP	AATF	37
CEBPA	AATF	34
CELSR1	AATF	4
CENTA2	AATF	34
CENTB2	AATF	14
CENTD1	AATF	6
CENTD2	AATF	9
CENTG3	AATF	8
CEP57	AATF	156
CFD	AATF	33
CFL1	AATF	7
CFLAR	AATF	38
CHEK1	AATF	5
CHMP5	AATF	4
CHN1	AATF	35
CHST11	AATF	15
CILP	AATF	4
CLEC2D	AATF	29
CLEC4A	AATF	10
CLEC7A	AATF	71
CLIC1	AATF	4
CLIC2	AATF	39
CLU	AATF	66
CNIH4	AATF	5
CNKSR2	AATF	18
CNOT7	AATF	5
CNR1	AATF	13
COL15A1	AATF	39
COL1A2	AATF	73
COL3A1	AATF	93
COL4A3BP	AATF	27
COLEC12	AATF	17
CORO1C	AATF	23
CPE	AATF	74
CREB1	AATF	54
CREBL2	AATF	77
CREM	AATF	4
CRKL	AATF	19
CSF1R	AATF	34
CSF2RB	AATF	7
CSNK1A1	AATF	14
CSNK1G1	AATF	4
CSNK1G3	AATF	24
CSNK2A1	AATF	24
CSNK2A2	AATF	15
CTGF	AATF	42
CTNND1	AATF	6
CXCL11	AATF	24
CXCL12	AATF	43
CXCL14	AATF	62
CXCL9	AATF	42
CXCR4	AATF	32
CXCR5	AATF	36
CXXC5	AATF	6
CYSLTR1	AATF	4
CYTH1	AATF	13
DAP3	AATF	44
DAPK1	AATF	25
DAPP1	AATF	55
DARC	AATF	26
DDAH1	AATF	6
DDEF1	AATF	10
DDIT4	AATF	4
DDR2	AATF	101
DDX54	AATF	9
DEK	AATF	27
DEPDC1	AATF	32
DEPDC1B	AATF	7
DEPDC5	AATF	9
DERL1	AATF	5
DGKA	AATF	13
DGKZ	AATF	5
DIABLO	AATF	7
DKK3	AATF	16
DLC1	AATF	46
DNAJA1	AATF	15
DNASE1L3	AATF	4
DNM1L	AATF	4
DNM2	AATF	17
DOCK7	AATF	6
DOK1	AATF	11
DOK2	AATF	12
DOK3	AATF	9
DPYSL3	AATF	28
DST	AATF	9
DTX1	AATF	4
DUSP1	AATF	11
DUSP6	AATF	18
DYRK2	AATF	14
ECSIT	AATF	8
ECT2	AATF	7
EDNRB	AATF	34
EEF1D	AATF	12
ELF1	AATF	13
ELK3	AATF	12
ELTD1	AATF	55
ENG	AATF	16
ENPP2	AATF	61
EPAS1	AATF	55
EPS15	AATF	6
EPS8	AATF	16
ERBB2IP	AATF	23
ERO1L	AATF	7
EXT1	AATF	9
EZH2	AATF	13
F2R	AATF	41
FAF1	AATF	27
FAM13B1	AATF	12
FAM175A	AATF	6
FARP1	AATF	20
FAS	AATF	11
FASTK	AATF	7
FBXO6	AATF	7
FBXO8	AATF	13
FCER1G	AATF	44
FEZ2	AATF	5
FGD2	AATF	5
FGD3	AATF	6
FGD6	AATF	4
FGFR1	AATF	9
FGL2	AATF	31
FKBP1A	AATF	9
FNTA	AATF	9
FOS	AATF	18
FOXN3	AATF	4
FOXO1	AATF	7
FPR1	AATF	46
FPR3	AATF	55
FRZB	AATF	5
FUT8	AATF	6
FYB	AATF	144
FYN	AATF	8
G3BP1	AATF	19
G3BP2	AATF	13
GADD45B	AATF	8
GAPVD1	AATF	12
GARNL1	AATF	7
GAS1	AATF	30
GBF1	AATF	6
GBL	AATF	5
GDI2	AATF	81
GEM	AATF	31
GIPC1	AATF	9
GIT1	AATF	5
GIT2	AATF	29
GJA1	AATF	20
GLRX2	AATF	8
GMFB	AATF	7
GNA12	AATF	5
GNA13	AATF	28
GNAQ	AATF	129
GNAS	AATF	6
GNB1	AATF	9
GNB4	AATF	5
GNB5	AATF	72
GNG10	AATF	6
GNG12	AATF	80
GNG2	AATF	4
GNG7	AATF	5
GP1BA	AATF	12
GPR114	AATF	4
GPR132	AATF	6
GPR171	AATF	19
GPR18	AATF	4
GPR183	AATF	5
GPR34	AATF	4
GPR82	AATF	15
GPS1	AATF	5
GRAP	AATF	8
GRB2	AATF	9
GRK6	AATF	34
GRN	AATF	25
GSK3A	AATF	8
GSN	AATF	6
GSPT1	AATF	12
GTF2I	AATF	11
GTSE1	AATF	14
GUCY1A3	AATF	23
GUCY1B3	AATF	33
GZMA	AATF	36
H2AFX	AATF	14
HBS1L	AATF	4
HCLS1	AATF	4
HDGF	AATF	4
HHEX	AATF	40
HINT1	AATF	28
HIPK1	AATF	14
HIPK2	AATF	29
HLA-DRB4	AATF	5
HMG2L1	AATF	11
HMGB1	AATF	39
HMGB2	AATF	7
HMOX1	AATF	33
HSP90AA1	AATF	9
HSPD1	AATF	4
HSPE1	AATF	5
HTRA1	AATF	19
ICK	AATF	6
ICMT	AATF	4
ID1	AATF	6
IDE	AATF	16
IFI16	AATF	29
IFITM1	AATF	4
IFNAR2	AATF	5
IFNG	AATF	13
IFNGR1	AATF	12
IFT57	AATF	22
IFT88	AATF	6
IGF1	AATF	11
IGFBP3	AATF	67
IGFBP4	AATF	33
IGFBP5	AATF	31
IGSF6	AATF	28
IKBKB	AATF	5
IKBKE	AATF	4
IL10RB	AATF	7
IL13RA1	AATF	70
IL15	AATF	24
IL15RA	AATF	29
IL17RA	AATF	13
IL27RA	AATF	7
IL2RG	AATF	5
IL4R	AATF	4
IL6R	AATF	6
IL6ST	AATF	239
IL7R	AATF	11
IL8	AATF	28
ILK	AATF	14
IMPA1	AATF	4
INPP1	AATF	15
INPP5B	AATF	34
INPP5D	AATF	81
INSIG1	AATF	5
IPO7	AATF	5
IQGAP1	AATF	17
IQGAP2	AATF	14
IRS2	AATF	5
ITGA4	AATF	17
ITGA5	AATF	11
ITGA6	AATF	19
ITGAE	AATF	8
ITGAV	AATF	36
ITGAX	AATF	7
ITGB2	AATF	11
ITGB5	AATF	27
ITK	AATF	12
ITPK1	AATF	6
ITPR1	AATF	11
ITSN2	AATF	12
JAG1	AATF	31
JAK1	AATF	107
JAK2	AATF	19
JMJD1A	AATF	10
JMJD6	AATF	19
JUN	AATF	27
KAT5	AATF	22
KHDRBS1	AATF	4
KLF10	AATF	5
KLF6	AATF	11
KLF9	AATF	13
KLHL12	AATF	4
KLRB1	AATF	9
KRAS	AATF	11
KRIT1	AATF	4
KSR1	AATF	4
LANCL1	AATF	14
LAT2	AATF	31
LATS2	AATF	37
LCK	AATF	12
LCP2	AATF	21
LEF1	AATF	23
LGALS1	AATF	37
LGALS3BP	AATF	34
LIFR	AATF	239
LILRB2	AATF	5
LILRB4	AATF	16
LIMD1	AATF	4
LITAF	AATF	16
LOC399491	AATF	9
LPAR1	AATF	78
LPAR5	AATF	25
LPXN	AATF	16
LRP8	AATF	6
LRRFIP2	AATF	6
LTB	AATF	5
LTBP2	AATF	23
LTBP3	AATF	6
LY6E	AATF	5
LY96	AATF	9
LYN	AATF	106
MACF1	AATF	13
MALT1	AATF	26
MAML1	AATF	5
MAML3	AATF	18
MAP2K4	AATF	11
MAP2K7	AATF	16
MAP3K1	AATF	13
MAP3K14	AATF	7
MAP3K2	AATF	13
MAP3K7	AATF	48
MAP3K7IP2	AATF	18
MAP3K8	AATF	7
MAP4K1	AATF	9
MAP4K2	AATF	6
MAP4K4	AATF	14
MAP4K5	AATF	5
MAPK1	AATF	27
MAPK14	AATF	4
MAPKAPK5	AATF	6
MAPRE2	AATF	9
MBD2	AATF	7
MBD4	AATF	211
MCC	AATF	37
MCTP1	AATF	6
MCTP2	AATF	4
MDC1	AATF	4
MDFIC	AATF	15
MED1	AATF	24
MED14	AATF	14
MED17	AATF	14
MED30	AATF	21
MEN1	AATF	36
MESDC2	AATF	30
MGST3	AATF	9
MIB1	AATF	9
MICB	AATF	7
MITF	AATF	119
MKLN1	AATF	4
MKNK1	AATF	5
MKNK2	AATF	8
MLL3	AATF	25
MLL5	AATF	19
MPZL1	AATF	4
MSH6	AATF	10
MT1H	AATF	40
MTCH1	AATF	7
MYO6	AATF	30
NAMPT	AATF	17
NBN	AATF	11
NCK1	AATF	23
NCOA1	AATF	8
NCOA2	AATF	6
NCOA3	AATF	54
NCOA4	AATF	11
NCOR1	AATF	24
NDC80	AATF	4
NDFIP1	AATF	32
NEDD9	AATF	4
NEK6	AATF	6
NFAT5	AATF	8
NFATC1	AATF	8
NFE2L2	AATF	8
NFKB1	AATF	6
NFKB2	AATF	8
NFKBIB	AATF	4
NKIRAS2	AATF	10
NLK	AATF	24
NMI	AATF	4
NOTCH2	AATF	8
NOTCH2NL	AATF	5
NPM1	AATF	10
NR1H2	AATF	21
NR2F2	AATF	145
NR3C1	AATF	8
NRAS	AATF	4
NRP1	AATF	28
NSMAF	AATF	29
NSMCE1	AATF	11
NUP62	AATF	11
NXN	AATF	33
OGT	AATF	13
OPTN	AATF	13
OXSR1	AATF	11
P2RX4	AATF	7
P2RX5	AATF	13
P2RY10	AATF	10
P2RY12	AATF	5
P2RY14	AATF	4
P2RY5	AATF	10
P2RY8	AATF	8
PAFAH1B1	AATF	26
PAG1	AATF	9
PAK1	AATF	5
PAK1IP1	AATF	7
PAK2	AATF	20
PASK	AATF	12
PAWR	AATF	16
PDE4B	AATF	7
PDE4C	AATF	8
PDE7A	AATF	10
PDE8A	AATF	5
PDE8B	AATF	4
PDGFA	AATF	27
PDGFC	AATF	31
PDGFRA	AATF	52
PDK1	AATF	4
PDK4	AATF	17
PDPK1	AATF	9
PDPN	AATF	6
PEBP1	AATF	6
PECAM1	AATF	40
PEG10	AATF	6
PI4KA	AATF	4
PI4KB	AATF	5
PIAS1	AATF	13
PIK3C2A	AATF	12
PIK3CA	AATF	7
PIK3CB	AATF	24
PIK3CG	AATF	21
PIK3R1	AATF	4
PIP5K3	AATF	50
PITPNC1	AATF	12
PKD2	AATF	7
PKN2	AATF	4
PLAU	AATF	33
PLAUR	AATF	15
PLCG2	AATF	29
PLCL2	AATF	37
PLEK	AATF	12
PLEKHG1	AATF	64
PLXNC1	AATF	11
PLXND1	AATF	48
PMAIP1	AATF	5
PML	AATF	8
PPAP2A	AATF	37
PPAP2B	AATF	64
PPFIA1	AATF	5
PPIC	AATF	37
PPM1A	AATF	15
PPP1R16B	AATF	14
PPP1R2	AATF	10
PPP2R1A	AATF	5
PPP2R5C	AATF	13
PPP2R5D	AATF	18
PPT1	AATF	10
PRDX1	AATF	21
PRDX2	AATF	5
PRKAA1	AATF	12
PRKACB	AATF	24
PRKAG1	AATF	19
PRKCB	AATF	13
PRKCH	AATF	40
PRKCI	AATF	7
PRKD2	AATF	15
PRKD3	AATF	45
PRMT1	AATF	4
PRMT2	AATF	51
PRRX1	AATF	77
PSD4	AATF	7
PSEN1	AATF	6
PTEN	AATF	59
PTGER3	AATF	15
PTGER4	AATF	8
PTGES3	AATF	7
PTK2	AATF	8
PTK2B	AATF	13
PTPLAD1	AATF	8
PTPN1	AATF	9
PTPN11	AATF	35
PTPN2	AATF	6
PTPN22	AATF	5
PTPRC	AATF	50
PTPRE	AATF	4
PTPRM	AATF	31
RAB10	AATF	4
RAB12	AATF	29
RAB13	AATF	50
RAB14	AATF	10
RAB18	AATF	32
RAB20	AATF	44
RAB22A	AATF	30
RAB23	AATF	15
RAB27A	AATF	8
RAB2A	AATF	11
RAB30	AATF	24
RAB31	AATF	10
RAB32	AATF	22
RAB33A	AATF	4
RAB35	AATF	9
RAB40C	AATF	5
RAB4B	AATF	5
RAB5C	AATF	24
RAB6A	AATF	15
RAB7L1	AATF	5
RAB8B	AATF	28
RAB9A	AATF	4
RABGAP1	AATF	6
RABGAP1L	AATF	6
RABL3	AATF	5
RAC1	AATF	17
RAC2	AATF	117
RACGAP1	AATF	7
RAD1	AATF	8
RAD17	AATF	9
RALGDS	AATF	28
RALGPS2	AATF	58
RAP2A	AATF	23
RAP2B	AATF	10
RAP2C	AATF	42
RAPGEF1	AATF	4
RAPGEF6	AATF	21
RAPH1	AATF	9
RASA2	AATF	16
RASEF	AATF	8
RASGRP2	AATF	12
RASSF2	AATF	8
RASSF4	AATF	27
RASSF5	AATF	9
RASSF6	AATF	19
RB1	AATF	4
RB1CC1	AATF	17
RBM14	AATF	13
RBM15	AATF	6
RBM9	AATF	4
RBPJ	AATF	11
RCAN1	AATF	8
RCAN3	AATF	6
REL	AATF	16
RFC4	AATF	4
RGL1	AATF	23
RGS10	AATF	7
RGS13	AATF	6
RGS19	AATF	6
RGS5	AATF	91
RHEB	AATF	6
RHOA	AATF	6
RHOB	AATF	21
RHOBTB2	AATF	12
RHOC	AATF	27
RHOF	AATF	4
RHOH	AATF	26
RHOQ	AATF	32
RHOU	AATF	17
RICTOR	AATF	37
RIN2	AATF	46
RIPK1	AATF	4
RIPK2	AATF	11
RIT1	AATF	15
RND3	AATF	47
RNF138	AATF	10
RNF4	AATF	6
ROBO1	AATF	25
ROCK1	AATF	10
RPS27L	AATF	14
RPS6	AATF	10
RPS6KA1	AATF	7
RPS6KA3	AATF	4
RPS6KB1	AATF	11
RQCD1	AATF	9
RRAGC	AATF	4
RRAS	AATF	37
RRAS2	AATF	10
RRBP1	AATF	48
RREB1	AATF	14
RSU1	AATF	13
RTN1	AATF	49
RXRA	AATF	8
RYK	AATF	5
S100A10	AATF	12
S100A11	AATF	18
S100A6	AATF	30
S1PR3	AATF	24
SAV1	AATF	5
SCYE1	AATF	7
SDCBP	AATF	45
SELS	AATF	19
SEMA4C	AATF	20
SFRS17A	AATF	9
SGPL1	AATF	9
SH3BP5	AATF	5
SHOC2	AATF	5
SIAH2	AATF	4
SIPA1	AATF	5
SIRPG	AATF	26
SIRT1	AATF	18
SIT1	AATF	6
SKAP2	AATF	39
SKI	AATF	40
SLC20A1	AATF	13
SLC44A2	AATF	5
SLC9A3R1	AATF	7
SMAD1	AATF	41
SMAD2	AATF	9
SMAD4	AATF	4
SMAD5	AATF	7
SMAD9	AATF	8
SMAP2	AATF	11
SMC3	AATF	44
SMURF2	AATF	7
SNX17	AATF	4
SNX27	AATF	9
SOCS2	AATF	15
SOCS3	AATF	8
SOCS6	AATF	10
SOD1	AATF	5
SOD2	AATF	65
SORBS3	AATF	6
SOS1	AATF	16
SP100	AATF	47
SPARC	AATF	69
SPARCL1	AATF	55
SPATA13	AATF	5
SPEN	AATF	20
SPG21	AATF	8
SPN	AATF	11
SPRED1	AATF	7
SPTBN1	AATF	29
SQSTM1	AATF	11
SRGAP2	AATF	12
SRI	AATF	77
SRPK1	AATF	4
SS18	AATF	33
STAP1	AATF	32
STAT1	AATF	38
STAT2	AATF	15
STAT3	AATF	35
STAT5B	AATF	7
STAT6	AATF	9
STK17A	AATF	36
STK17B	AATF	19
STK24	AATF	193
STK38	AATF	5
STK4	AATF	57
STMN3	AATF	4
STUB1	AATF	9
SYK	AATF	91
TAGAP	AATF	22
TANK	AATF	9
TAX1BP3	AATF	29
TBC1D10C	AATF	6
TBC1D14	AATF	4
TBC1D22A	AATF	8
TBC1D4	AATF	25
TBC1D5	AATF	22
TBC1D9	AATF	10
TBK1	AATF	6
TBL1XR1	AATF	44
TCF7	AATF	9
TCF7L2	AATF	38
TEX2	AATF	20
TFG	AATF	9
TGFBR2	AATF	8
THBS1	AATF	90
THY1	AATF	31
TIAM1	AATF	19
TIFA	AATF	31
TIMP2	AATF	51
TLE1	AATF	5
TLE3	AATF	7
TLE4	AATF	10
TLK1	AATF	9
TLK2	AATF	53
TLR10	AATF	13
TLR2	AATF	19
TLR4	AATF	22
TLR7	AATF	4
TLR8	AATF	24
TMED4	AATF	10
TMEM9B	AATF	5
TNC	AATF	30
TNFAIP3	AATF	9
TNFAIP6	AATF	15
TNFRSF10A	AATF	10
TNFRSF17	AATF	4
TNFRSF1A	AATF	75
TNFRSF1B	AATF	6
TNFRSF21	AATF	4
TNFSF10	AATF	15
TNFSF13	AATF	9
TNFSF13B	AATF	81
TNFSF4	AATF	16
TOB1	AATF	11
TOP2A	AATF	19
TP53	AATF	8
TRADD	AATF	10
TRAF1	AATF	31
TRAF3	AATF	8
TRAT1	AATF	39
TRIB1	AATF	18
TRIM13	AATF	10
TRIM38	AATF	58
TRIO	AATF	20
TTRAP	AATF	13
TULP4	AATF	8
TXN	AATF	57
TXNIP	AATF	12
TYROBP	AATF	36
UACA	AATF	16
UBE2B	AATF	31
UBE2C	AATF	5
UBE2N	AATF	13
UBR5	AATF	24
UNC5B	AATF	11
USP33	AATF	8
USP6NL	AATF	30
USP8	AATF	9
UTP11L	AATF	14
VAPA	AATF	4
VAV3	AATF	19
VEGFA	AATF	19
VISA	AATF	4
WDR12	AATF	4
WSB2	AATF	36
WWP1	AATF	13
YWHAQ	AATF	6
YWHAZ	AATF	19
ZAK	AATF	9
ZAP70	AATF	19
ZBTB33	AATF	13
ZC3H15	AATF	10
ZDHHC13	AATF	13
ZFAND5	AATF	19
ZFAND6	AATF	13
ZFP106	AATF	9
ZFP36	AATF	7
ZFYVE16	AATF	6
ZNF675	AATF	5
ABCA1	ADNP	8
ABI1	ADNP	15
ABL2	ADNP	4
ACVR1	ADNP	9
ACVRL1	ADNP	9
ADA	ADNP	6
ADAM9	ADNP	15
ADAMDEC1	ADNP	8
ADAMTS1	ADNP	94
ADIPOR1	ADNP	4
ADIPOR2	ADNP	4
ADRBK1	ADNP	6
ADRBK2	ADNP	9
AEN	ADNP	5
AGK	ADNP	8
AGPAT1	ADNP	5
AHR	ADNP	15
AIDA	ADNP	8
AIFM1	ADNP	12
AKAP11	ADNP	9
AKAP13	ADNP	21
AKAP8	ADNP	7
AKT3	ADNP	17
ALMS1	ADNP	12
ANK2	ADNP	7
ANXA1	ADNP	8
ANXA4	ADNP	5
APAF1	ADNP	15
APC	ADNP	5
APLP2	ADNP	5
APOE	ADNP	29
APOL3	ADNP	6
APP	ADNP	24
APPL1	ADNP	6
APPL2	ADNP	4
ARF1	ADNP	20
ARF3	ADNP	18
ARF4	ADNP	4
ARF6	ADNP	9
ARFGEF1	ADNP	4
ARHGAP18	ADNP	4
ARHGAP19	ADNP	8
ARHGAP25	ADNP	5
ARHGAP29	ADNP	11
ARHGAP30	ADNP	9
ARHGAP9	ADNP	11
ARHGDIA	ADNP	15
ARHGDIB	ADNP	12
ARHGEF1	ADNP	15
ARHGEF18	ADNP	5
ARHGEF2	ADNP	10
ARHGEF6	ADNP	7
ARHGEF7	ADNP	15
ARID1A	ADNP	6
ARID5B	ADNP	4
ARL3	ADNP	8
ARL4C	ADNP	15
ARL8B	ADNP	4
ARNT	ADNP	4
ATM	ADNP	25
ATP2A2	ADNP	9
ATP2C1	ADNP	9
ATR	ADNP	8
AURKA	ADNP	26
BAG1	ADNP	12
BAX	ADNP	5
BCL6	ADNP	7
BID	ADNP	10
BLK	ADNP	6
BLM	ADNP	22
BRAF	ADNP	11
BRCA1	ADNP	26
BRCA2	ADNP	9
BRCC3	ADNP	14
BRD7	ADNP	14
BRIP1	ADNP	19
BUB1B	ADNP	13
BUD31	ADNP	8
C19orf62	ADNP	6
C20orf74	ADNP	13
C3	ADNP	7
C3AR1	ADNP	8
C6orf190	ADNP	7
CALR	ADNP	6
CAP1	ADNP	4
CARD8	ADNP	7
CASP1	ADNP	23
CASP8	ADNP	4
CAT	ADNP	17
CAV1	ADNP	10
CAV2	ADNP	7
CBL	ADNP	14
CBLB	ADNP	6
CCDC47	ADNP	5
CCDC88C	ADNP	5
CCL18	ADNP	16
CCL19	ADNP	10
CCL2	ADNP	8
CCL21	ADNP	4
CCL5	ADNP	20
CCL8	ADNP	5
CCM2	ADNP	9
CCNA2	ADNP	46
CCND3	ADNP	4
CCNE1	ADNP	10
CCR1	ADNP	21
CCR6	ADNP	7
CD14	ADNP	10
CD164	ADNP	19
CD2	ADNP	5
CD24	ADNP	16
CD247	ADNP	4
CD36	ADNP	6
CD38	ADNP	4
CD40	ADNP	13
CD44	ADNP	33
CD47	ADNP	64
CD53	ADNP	89
CD59	ADNP	5
CD74	ADNP	5
CD79A	ADNP	25
CD80	ADNP	4
CD81	ADNP	5
CD83	ADNP	4
CDC42SE2	ADNP	23
CDGAP	ADNP	9
CDK2	ADNP	5
CDK4	ADNP	8
CDK5R1	ADNP	10
CDK7	ADNP	6
CDKN1A	ADNP	5
CEBPA	ADNP	4
CELSR1	ADNP	5
CENPI	ADNP	10
CENTA2	ADNP	16
CENTB1	ADNP	12
CENTB2	ADNP	6
CENTG3	ADNP	6
CEP57	ADNP	21
CERK	ADNP	5
CFD	ADNP	6
CFLAR	ADNP	16
CHEK1	ADNP	29
CHN1	ADNP	15
CILP	ADNP	4
CKS2	ADNP	9
CLEC2D	ADNP	50
CLEC4A	ADNP	8
CLEC7A	ADNP	9
CLIC2	ADNP	10
CLU	ADNP	33
CNIH4	ADNP	10
CNOT7	ADNP	55
CNR1	ADNP	6
COL15A1	ADNP	8
COL1A2	ADNP	44
COL3A1	ADNP	50
COL4A3BP	ADNP	21
COLEC12	ADNP	6
COPS3	ADNP	17
CORO1C	ADNP	10
CPE	ADNP	38
CREB1	ADNP	49
CREBBP	ADNP	5
CREBL2	ADNP	20
CRKL	ADNP	4
CSF1R	ADNP	5
CSNK1A1	ADNP	53
CSNK1D	ADNP	11
CSNK1G3	ADNP	6
CSNK2A1	ADNP	68
CSNK2A2	ADNP	5
CTGF	ADNP	11
CTNNB1	ADNP	8
CTNND1	ADNP	15
CXCL12	ADNP	21
CXCL14	ADNP	10
CXCL9	ADNP	10
CXCR4	ADNP	49
CXCR5	ADNP	53
CXCR7	ADNP	6
CXXC5	ADNP	5
CYCS	ADNP	9
CYTH1	ADNP	5
DAP3	ADNP	11
DAPK1	ADNP	5
DAPP1	ADNP	69
DARC	ADNP	6
DDAH1	ADNP	22
DDEF1	ADNP	9
DDR2	ADNP	15
DEK	ADNP	6
DEPDC1	ADNP	42
DEPDC1B	ADNP	21
DERL1	ADNP	11
DGKA	ADNP	42
DHCR24	ADNP	4
DIABLO	ADNP	6
DLC1	ADNP	14
DNAJA1	ADNP	20
DNAJA3	ADNP	17
DNM1L	ADNP	10
DOCK7	ADNP	5
DST	ADNP	7
DTX1	ADNP	4
DUSP1	ADNP	4
DYRK2	ADNP	6
ECT2	ADNP	13
EDNRB	ADNP	13
EEF1D	ADNP	4
EEF1E1	ADNP	18
EID2	ADNP	5
EIF2AK4	ADNP	10
EIF4EBP1	ADNP	6
ELF1	ADNP	29
ELMO1	ADNP	8
ELTD1	ADNP	13
ENPP2	ADNP	5
EPAS1	ADNP	13
EPS15	ADNP	11
EPS8	ADNP	4
ERBB2IP	ADNP	42
ERO1L	ADNP	8
EVL	ADNP	10
EXT1	ADNP	4
EZH2	ADNP	6
F2R	ADNP	6
FADD	ADNP	11
FAF1	ADNP	12
FAM13B1	ADNP	21
FAS	ADNP	18
FBXO8	ADNP	17
FBXW11	ADNP	11
FCER1G	ADNP	31
FEN1	ADNP	36
FEZ2	ADNP	4
FGD2	ADNP	12
FGD3	ADNP	9
FGD6	ADNP	14
FGF13	ADNP	8
FGFR1	ADNP	6
FGL2	ADNP	12
FLNB	ADNP	14
FNTA	ADNP	9
FOS	ADNP	5
FOXN3	ADNP	7
FOXO1	ADNP	11
FPR1	ADNP	6
FPR3	ADNP	18
FRZB	ADNP	6
FUT8	ADNP	4
FYB	ADNP	34
FYN	ADNP	5
G3BP1	ADNP	10
G3BP2	ADNP	8
GADD45B	ADNP	12
GAPVD1	ADNP	12
GAS1	ADNP	8
GBL	ADNP	10
GDI1	ADNP	9
GDI2	ADNP	5
GEM	ADNP	10
GGCT	ADNP	4
GIT2	ADNP	22
GJA1	ADNP	10
GLRX2	ADNP	8
GMFB	ADNP	4
GNA13	ADNP	16
GNAI3	ADNP	4
GNAQ	ADNP	30
GNAS	ADNP	4
GNB1	ADNP	8
GNB4	ADNP	8
GNB5	ADNP	45
GNG11	ADNP	5
GNG12	ADNP	14
GNG2	ADNP	8
GPR171	ADNP	11
GPR65	ADNP	4
GPS1	ADNP	10
GPSM2	ADNP	6
GPSM3	ADNP	7
GPX1	ADNP	19
GRB2	ADNP	4
GRK6	ADNP	5
GSK3A	ADNP	8
GSPT1	ADNP	37
GTF2H2	ADNP	5
GTSE1	ADNP	17
GUCY1A3	ADNP	37
GUCY1B3	ADNP	11
GZMA	ADNP	4
GZMB	ADNP	4
H2AFX	ADNP	10
HBP1	ADNP	5
HDAC3	ADNP	5
HDAC6	ADNP	6
HDGF	ADNP	6
HHEX	ADNP	9
HIF1A	ADNP	6
HINT1	ADNP	28
HIPK2	ADNP	8
HMG2L1	ADNP	12
HMGB1	ADNP	10
HMGB2	ADNP	6
HMOX1	ADNP	4
HNRNPK	ADNP	10
HRAS	ADNP	4
HSP90AA1	ADNP	14
HSPD1	ADNP	54
HSPE1	ADNP	8
HTRA1	ADNP	4
ICMT	ADNP	13
IDE	ADNP	17
IFI16	ADNP	38
IFITM1	ADNP	6
IFNGR1	ADNP	11
IFT52	ADNP	5
IFT57	ADNP	12
IGF1	ADNP	6
IGFBP3	ADNP	63
IGFBP4	ADNP	23
IGFBP5	ADNP	4
IGSF6	ADNP	10
IKBKAP	ADNP	6
IKBKB	ADNP	14
IL10RB	ADNP	18
IL13RA1	ADNP	39
IL15	ADNP	5
IL15RA	ADNP	4
IL17RA	ADNP	10
IL1A	ADNP	4
IL2RB	ADNP	7
IL6R	ADNP	4
IL6ST	ADNP	28
IL7R	ADNP	14
ILK	ADNP	4
IMPA1	ADNP	19
ING2	ADNP	5
INPP1	ADNP	4
INPP5B	ADNP	8
INPP5D	ADNP	55
INSIG1	ADNP	19
IPO7	ADNP	6
IQGAP2	ADNP	4
IQSEC1	ADNP	10
ITGA4	ADNP	66
ITGA6	ADNP	29
ITGAE	ADNP	13
ITGAV	ADNP	26
ITGB1	ADNP	8
ITGB3BP	ADNP	5
ITPK1	ADNP	10
ITPKB	ADNP	5
ITPR1	ADNP	72
JAG1	ADNP	8
JAK1	ADNP	34
JAK2	ADNP	4
JMJD6	ADNP	16
JUN	ADNP	19
KAT5	ADNP	7
KHDRBS1	ADNP	5
KIAA1219	ADNP	6
KIFAP3	ADNP	4
KLF6	ADNP	14
KLRB1	ADNP	4
KRAS	ADNP	5
LANCL1	ADNP	6
LAT2	ADNP	17
LATS2	ADNP	7
LCK	ADNP	6
LEMD3	ADNP	5
LGALS3BP	ADNP	4
LIFR	ADNP	18
LILRB4	ADNP	5
LIMD1	ADNP	6
LPAR1	ADNP	13
LPAR5	ADNP	4
LRP8	ADNP	5
LSP1	ADNP	7
LTA	ADNP	5
LTB	ADNP	19
LTBP2	ADNP	12
LY6E	ADNP	5
LY96	ADNP	10
LYN	ADNP	36
MACF1	ADNP	26
MALT1	ADNP	4
MAP2K7	ADNP	4
MAP3K1	ADNP	36
MAP3K2	ADNP	20
MAP4K1	ADNP	6
MAP4K4	ADNP	11
MAPK9	ADNP	9
MAPKAPK2	ADNP	4
MAPKAPK5	ADNP	13
MBD2	ADNP	6
MBD4	ADNP	38
MCC	ADNP	4
MDFIC	ADNP	7
MED1	ADNP	7
MED14	ADNP	10
MED17	ADNP	18
MED30	ADNP	14
MFN2	ADNP	10
MIB1	ADNP	12
MIER1	ADNP	4
MITF	ADNP	17
MKLN1	ADNP	12
MLL3	ADNP	5
MLL5	ADNP	50
MSH6	ADNP	7
MT1H	ADNP	4
MYO6	ADNP	4
NAE1	ADNP	11
NAMPT	ADNP	27
NBN	ADNP	22
NCK1	ADNP	4
NCOA2	ADNP	4
NCOA3	ADNP	135
NCOR1	ADNP	11
NDFIP2	ADNP	7
NDUFA13	ADNP	9
NEDD9	ADNP	19
NET1	ADNP	4
NFAT5	ADNP	5
NFKB2	ADNP	5
NKIRAS2	ADNP	19
NLRC3	ADNP	8
NMI	ADNP	10
NOTCH2	ADNP	5
NPM1	ADNP	30
NR2F2	ADNP	33
NR3C1	ADNP	30
NRAS	ADNP	4
NRIP1	ADNP	11
NRP1	ADNP	15
NSMAF	ADNP	5
NUP62	ADNP	30
OGT	ADNP	7
P2RX5	ADNP	5
P2RY10	ADNP	6
P2RY5	ADNP	7
P2RY8	ADNP	13
PAFAH1B1	ADNP	16
PAG1	ADNP	39
PAK1	ADNP	7
PAK1IP1	ADNP	7
PAK2	ADNP	6
PASK	ADNP	4
PCNA	ADNP	9
PDAP1	ADNP	9
PDE4B	ADNP	12
PDE4C	ADNP	8
PDE7A	ADNP	12
PDGFC	ADNP	14
PDGFRA	ADNP	8
PDIA3	ADNP	4
PDK1	ADNP	52
PDK3	ADNP	6
PDK4	ADNP	9
PDPK1	ADNP	4
PECAM1	ADNP	16
PGF	ADNP	32
PHB	ADNP	18
PIAS1	ADNP	12
PIK3C2A	ADNP	6
PIK3C2B	ADNP	5
PIK3CA	ADNP	4
PIK3R1	ADNP	24
PIN1	ADNP	4
PIP4K2B	ADNP	4
PIP5K3	ADNP	10
PITPNC1	ADNP	18
PKD2	ADNP	6
PKN2	ADNP	4
PLAA	ADNP	6
PLAU	ADNP	9
PLAUR	ADNP	5
PLCG2	ADNP	8
PLCL2	ADNP	8
PLEKHA1	ADNP	30
PLEKHG1	ADNP	9
PLXND1	ADNP	16
PMAIP1	ADNP	22
PMEPA1	ADNP	11
PML	ADNP	6
PPAP2B	ADNP	8
PPIC	ADNP	5
PPP1R16B	ADNP	33
PPP2R2A	ADNP	5
PPP2R5C	ADNP	14
PPP2R5E	ADNP	4
PPP3CB	ADNP	8
PPP4R1	ADNP	4
PRDM4	ADNP	4
PRDX1	ADNP	25
PRDX2	ADNP	17
PRDX4	ADNP	5
PRKACB	ADNP	50
PRKCB	ADNP	105
PRKCH	ADNP	12
PRKCI	ADNP	5
PRKD2	ADNP	8
PRKD3	ADNP	23
PRKRIR	ADNP	6
PRMT1	ADNP	22
PRMT2	ADNP	32
PRRX1	ADNP	6
PSD4	ADNP	11
PSEN1	ADNP	21
PTEN	ADNP	19
PTGER3	ADNP	6
PTK2	ADNP	4
PTK2B	ADNP	16
PTPLAD1	ADNP	19
PTPN11	ADNP	38
PTPN2	ADNP	8
PTPN22	ADNP	12
PTPRC	ADNP	119
PTPRK	ADNP	7
PTPRM	ADNP	21
PWP2	ADNP	24
RAB10	ADNP	4
RAB13	ADNP	11
RAB18	ADNP	18
RAB20	ADNP	4
RAB22A	ADNP	15
RAB23	ADNP	7
RAB27A	ADNP	10
RAB31	ADNP	8
RAB32	ADNP	13
RAB33A	ADNP	4
RAB33B	ADNP	12
RAB34	ADNP	9
RAB40C	ADNP	6
RAB4B	ADNP	10
RAB5A	ADNP	11
RAB7L1	ADNP	10
RAB8B	ADNP	50
RABGAP1	ADNP	20
RABGAP1L	ADNP	21
RABIF	ADNP	5
RAC1	ADNP	4
RAC2	ADNP	18
RACGAP1	ADNP	12
RAD1	ADNP	50
RALGDS	ADNP	11
RALGPS2	ADNP	66
RAN	ADNP	10
RANBP1	ADNP	7
RANGAP1	ADNP	5
RAP1A	ADNP	5
RAP2C	ADNP	31
RAPGEF2	ADNP	4
RAPGEF6	ADNP	28
RAPH1	ADNP	22
RASA2	ADNP	9
RASEF	ADNP	12
RASGRP2	ADNP	27
RASSF2	ADNP	12
RASSF4	ADNP	21
RASSF5	ADNP	8
RBM14	ADNP	17
RBM15	ADNP	7
RCAN1	ADNP	5
RCAN3	ADNP	18
REL	ADNP	4
RFC4	ADNP	28
RGL1	ADNP	5
RGS10	ADNP	7
RGS13	ADNP	32
RGS19	ADNP	8
RGS3	ADNP	6
RGS5	ADNP	23
RHEB	ADNP	9
RHOB	ADNP	12
RHOC	ADNP	10
RHOF	ADNP	9
RHOH	ADNP	65
RHOQ	ADNP	5
RICTOR	ADNP	28
RIN2	ADNP	17
RIPK2	ADNP	11
RIT1	ADNP	13
RND3	ADNP	12
RNF138	ADNP	7
RNF4	ADNP	4
ROCK1	ADNP	6
RPS27L	ADNP	5
RPS6KA3	ADNP	7
RPS6KB1	ADNP	9
RQCD1	ADNP	42
RRAS	ADNP	6
RRAS2	ADNP	7
RREB1	ADNP	4
RTN1	ADNP	22
RXRA	ADNP	8
S100A10	ADNP	13
S1PR3	ADNP	4
SCYE1	ADNP	5
SDCBP	ADNP	10
SELS	ADNP	9
SEMA4C	ADNP	8
SENP2	ADNP	9
SGPL1	ADNP	12
SGSM2	ADNP	8
SH2D3C	ADNP	7
SH3BP5	ADNP	5
SHC1	ADNP	4
SIPA1	ADNP	9
SIRT1	ADNP	5
SKAP2	ADNP	28
SKI	ADNP	4
SLC12A2	ADNP	4
SLC20A1	ADNP	9
SLC44A2	ADNP	10
SLC7A1	ADNP	19
SMAD1	ADNP	36
SMAD2	ADNP	5
SMAD3	ADNP	7
SMAD4	ADNP	11
SMAD7	ADNP	5
SMAD9	ADNP	9
SMAP2	ADNP	8
SMC3	ADNP	9
SMURF2	ADNP	7
SOCS2	ADNP	11
SOCS6	ADNP	5
SOCS7	ADNP	7
SOD2	ADNP	21
SORBS3	ADNP	4
SOS1	ADNP	6
SOX4	ADNP	4
SP100	ADNP	41
SPAG5	ADNP	12
SPARC	ADNP	13
SPARCL1	ADNP	15
SPG21	ADNP	24
SPN	ADNP	5
SPTBN1	ADNP	7
SQSTM1	ADNP	11
SRI	ADNP	9
SRPK1	ADNP	51
SRPK2	ADNP	10
SS18	ADNP	15
STAP1	ADNP	10
STAT1	ADNP	5
STAT2	ADNP	4
STAT3	ADNP	17
STAT5B	ADNP	16
STK17A	ADNP	49
STK17B	ADNP	29
STK24	ADNP	9
STK3	ADNP	8
STK38	ADNP	4
STK4	ADNP	24
STMN1	ADNP	7
STMN3	ADNP	7
STUB1	ADNP	21
SYK	ADNP	146
TAGAP	ADNP	152
TANK	ADNP	10
TAOK3	ADNP	4
TAX1BP3	ADNP	6
TBC1D10C	ADNP	12
TBC1D4	ADNP	11
TBC1D5	ADNP	11
TBC1D7	ADNP	8
TBC1D8B	ADNP	14
TBC1D9	ADNP	31
TBL1XR1	ADNP	7
TCF7	ADNP	5
TEX2	ADNP	9
TFG	ADNP	11
TGFBR1	ADNP	5
TGFBR2	ADNP	25
THBS1	ADNP	22
THOP1	ADNP	30
THY1	ADNP	9
TIMM50	ADNP	22
TIMP2	ADNP	6
TIPIN	ADNP	18
TLE3	ADNP	28
TLE4	ADNP	4
TLK2	ADNP	11
TLR1	ADNP	7
TLR10	ADNP	21
TLR2	ADNP	14
TLR4	ADNP	10
TLR7	ADNP	5
TLR8	ADNP	6
TNFAIP3	ADNP	7
TNFRSF10A	ADNP	14
TNFRSF17	ADNP	4
TNFSF10	ADNP	15
TNFSF13B	ADNP	14
TOB1	ADNP	4
TOP2A	ADNP	23
TRAF1	ADNP	17
TRAF5	ADNP	11
TRAF7	ADNP	6
TRAT1	ADNP	8
TRIAP1	ADNP	10
TRIB1	ADNP	4
TRIM13	ADNP	32
TRIM33	ADNP	12
TRIM38	ADNP	54
TRIO	ADNP	4
TRIP6	ADNP	8
TTRAP	ADNP	6
TXN	ADNP	21
TXNDC17	ADNP	4
TXNIP	ADNP	22
TXNRD1	ADNP	5
TYMS	ADNP	8
TYROBP	ADNP	9
UACA	ADNP	31
UBE2C	ADNP	5
UBE2N	ADNP	6
UBR5	ADNP	18
UIMC1	ADNP	12
UNC5B	ADNP	4
USP6NL	ADNP	8
UTP11L	ADNP	9
VAPA	ADNP	5
VAPB	ADNP	12
VCP	ADNP	12
VEGFA	ADNP	8
VISA	ADNP	8
WDR12	ADNP	21
WSB1	ADNP	20
WWP1	ADNP	5
YWHAG	ADNP	4
YWHAQ	ADNP	7
YWHAZ	ADNP	30
ZAK	ADNP	7
ZAP70	ADNP	4
ZBTB33	ADNP	5
ZC3H15	ADNP	4
ZDHHC17	ADNP	7
ZFAND6	ADNP	9
ZFP36	ADNP	6
ZFYVE16	ADNP	7
ZNF259	ADNP	17
ZRANB1	ADNP	4
ZWINT	ADNP	10
ABCA1	ADNP2	33
ABI1	ADNP2	74
ABL2	ADNP2	22
ABR	ADNP2	19
ACIN1	ADNP2	35
ACTL6A	ADNP2	5
ACVR1	ADNP2	37
ACVR1B	ADNP2	45
ACVRL1	ADNP2	135
ADA	ADNP2	20
ADAM10	ADNP2	34
ADAM17	ADNP2	9
ADAM9	ADNP2	59
ADAMDEC1	ADNP2	200
ADAMTS1	ADNP2	60
ADIPOR1	ADNP2	8
ADIPOR2	ADNP2	4
ADM	ADNP2	117
ADRA2A	ADNP2	43
ADRBK1	ADNP2	14
ADRBK2	ADNP2	10
AEN	ADNP2	8
AES	ADNP2	19
AGK	ADNP2	12
AGPAT1	ADNP2	10
AHR	ADNP2	14
AIDA	ADNP2	14
AIFM1	ADNP2	18
AKAP10	ADNP2	10
AKAP11	ADNP2	85
AKAP13	ADNP2	237
AKAP5	ADNP2	5
AKAP7	ADNP2	5
AKAP8	ADNP2	7
AKAP9	ADNP2	4
AKT2	ADNP2	22
AKT3	ADNP2	15
ALCAM	ADNP2	27
ALMS1	ADNP2	11
ALS2CR2	ADNP2	4
AMFR	ADNP2	16
ANK2	ADNP2	63
ANP32A	ADNP2	27
ANXA1	ADNP2	185
ANXA4	ADNP2	14
ANXA5	ADNP2	22
APAF1	ADNP2	10
APBB1IP	ADNP2	6
APC	ADNP2	26
APH1A	ADNP2	22
APLP2	ADNP2	12
APOE	ADNP2	432
APOL3	ADNP2	5
APP	ADNP2	78
APPL1	ADNP2	47
APPL2	ADNP2	12
ARF1	ADNP2	52
ARF3	ADNP2	30
ARF4	ADNP2	61
ARF6	ADNP2	38
ARFGAP1	ADNP2	4
ARFGEF1	ADNP2	125
ARFGEF2	ADNP2	51
ARHGAP15	ADNP2	10
ARHGAP17	ADNP2	5
ARHGAP18	ADNP2	16
ARHGAP19	ADNP2	17
ARHGAP21	ADNP2	33
ARHGAP24	ADNP2	14
ARHGAP25	ADNP2	10
ARHGAP27	ADNP2	8
ARHGAP29	ADNP2	208
ARHGAP30	ADNP2	24
ARHGAP5	ADNP2	10
ARHGAP9	ADNP2	42
ARHGDIA	ADNP2	43
ARHGDIB	ADNP2	121
ARHGEF1	ADNP2	35
ARHGEF18	ADNP2	17
ARHGEF2	ADNP2	13
ARHGEF3	ADNP2	11
ARHGEF6	ADNP2	5
ARHGEF7	ADNP2	138
ARID1A	ADNP2	57
ARID5B	ADNP2	6
ARL1	ADNP2	11
ARL11	ADNP2	43
ARL2BP	ADNP2	15
ARL4C	ADNP2	41
ARL5A	ADNP2	21
ARL8A	ADNP2	4
ARL8B	ADNP2	17
ARNT	ADNP2	27
ARNTL	ADNP2	7
ASB13	ADNP2	7
ASB2	ADNP2	7
ASB8	ADNP2	12
ATF6	ADNP2	11
ATM	ADNP2	92
ATP2A2	ADNP2	33
ATP2C1	ADNP2	21
ATP6AP2	ADNP2	72
ATR	ADNP2	26
AURKA	ADNP2	16
AZI2	ADNP2	28
BAG1	ADNP2	15
BAX	ADNP2	82
BCAR3	ADNP2	29
BCL10	ADNP2	4
BCL3	ADNP2	4
BCL6	ADNP2	9
BID	ADNP2	20
BIRC3	ADNP2	6
BIRC7	ADNP2	15
BLK	ADNP2	20
BLM	ADNP2	7
BLNK	ADNP2	31
BMPR1A	ADNP2	9
BMPR2	ADNP2	26
BNIP3	ADNP2	10
BRAF	ADNP2	66
BRAP	ADNP2	7
BRCA1	ADNP2	10
BRCA2	ADNP2	22
BRCC3	ADNP2	9
BRD7	ADNP2	95
BRE	ADNP2	14
BRIP1	ADNP2	5
BSG	ADNP2	10
BTLA	ADNP2	7
BUB1B	ADNP2	4
BUD31	ADNP2	11
C19orf62	ADNP2	13
C20orf74	ADNP2	7
C2CD3	ADNP2	4
C3	ADNP2	164
C3AR1	ADNP2	87
C5AR1	ADNP2	14
C6orf190	ADNP2	85
C9orf86	ADNP2	13
C9orf89	ADNP2	26
CALCOCO1	ADNP2	9
CALR	ADNP2	29
CAMK1	ADNP2	19
CAMK4	ADNP2	14
CAMKK2	ADNP2	39
CAMLG	ADNP2	8
CANT1	ADNP2	9
CAP1	ADNP2	10
CARD11	ADNP2	14
CARD8	ADNP2	35
CARHSP1	ADNP2	38
CASP1	ADNP2	35
CASP3	ADNP2	27
CASP8	ADNP2	94
CASP8AP2	ADNP2	7
CAT	ADNP2	21
CAV1	ADNP2	81
CAV2	ADNP2	119
CBL	ADNP2	32
CBLB	ADNP2	9
CC2D1A	ADNP2	19
CCDC47	ADNP2	35
CCDC88C	ADNP2	30
CCL18	ADNP2	263
CCL19	ADNP2	273
CCL2	ADNP2	193
CCL21	ADNP2	35
CCL4	ADNP2	67
CCL5	ADNP2	306
CCL8	ADNP2	103
CCM2	ADNP2	18
CCNA2	ADNP2	26
CCND3	ADNP2	17
CCNE1	ADNP2	14
CCR1	ADNP2	95
CCR6	ADNP2	30
CCR7	ADNP2	6
CD14	ADNP2	216
CD164	ADNP2	53
CD19	ADNP2	48
CD2	ADNP2	81
CD24	ADNP2	30
CD247	ADNP2	23
CD27	ADNP2	9
CD28	ADNP2	30
CD36	ADNP2	63
CD38	ADNP2	10
CD3D	ADNP2	62
CD3E	ADNP2	51
CD4	ADNP2	241
CD40	ADNP2	19
CD44	ADNP2	134
CD47	ADNP2	49
CD48	ADNP2	18
CD53	ADNP2	149
CD59	ADNP2	344
CD7	ADNP2	16
CD74	ADNP2	20
CD79A	ADNP2	149
CD79B	ADNP2	22
CD80	ADNP2	5
CD8A	ADNP2	61
CD97	ADNP2	8
CDC42	ADNP2	46
CDC42EP3	ADNP2	9
CDC42EP4	ADNP2	12
CDC42SE1	ADNP2	100
CDC42SE2	ADNP2	15
CDGAP	ADNP2	10
CDK2	ADNP2	25
CDK4	ADNP2	49
CDK5R1	ADNP2	10
CDK7	ADNP2	20
CDKN1A	ADNP2	49
CDKN2A	ADNP2	24
CDKN2AIP	ADNP2	36
CEBPA	ADNP2	137
CELSR1	ADNP2	37
CENPI	ADNP2	6
CENTA2	ADNP2	57
CENTB1	ADNP2	18
CENTB2	ADNP2	25
CENTD1	ADNP2	9
CENTD2	ADNP2	27
CENTG3	ADNP2	118
CEP57	ADNP2	165
CEP63	ADNP2	22
CERK	ADNP2	19
CFD	ADNP2	225
CFL1	ADNP2	15
CFLAR	ADNP2	185
CHEK1	ADNP2	20
CHL1	ADNP2	6
CHMP5	ADNP2	39
CHN1	ADNP2	210
CHP	ADNP2	53
CHST11	ADNP2	17
CILP	ADNP2	13
CKS2	ADNP2	13
CLEC2D	ADNP2	96
CLEC4A	ADNP2	24
CLEC7A	ADNP2	407
CLIC1	ADNP2	9
CLIC2	ADNP2	111
CLU	ADNP2	174
CNIH	ADNP2	6
CNIH4	ADNP2	68
CNKSR2	ADNP2	24
CNOT7	ADNP2	20
CNR1	ADNP2	24
COL15A1	ADNP2	97
COL1A2	ADNP2	309
COL3A1	ADNP2	416
COL4A3	ADNP2	8
COL4A3BP	ADNP2	68
COLEC12	ADNP2	141
COPS2	ADNP2	6
COPS3	ADNP2	8
CORO1C	ADNP2	90
CPE	ADNP2	212
CREB1	ADNP2	230
CREBBP	ADNP2	10
CREBL2	ADNP2	119
CREM	ADNP2	14
CRK	ADNP2	5
CRKL	ADNP2	26
CSF1R	ADNP2	188
CSF2RB	ADNP2	12
CSNK1A1	ADNP2	40
CSNK1E	ADNP2	4
CSNK1G1	ADNP2	17
CSNK1G2	ADNP2	9
CSNK1G3	ADNP2	8
CSNK2A1	ADNP2	33
CSNK2A2	ADNP2	11
CTGF	ADNP2	148
CTGLF6	ADNP2	4
CTNNAL1	ADNP2	4
CTNND1	ADNP2	18
CXCL11	ADNP2	223
CXCL12	ADNP2	247
CXCL14	ADNP2	50
CXCL9	ADNP2	194
CXCR4	ADNP2	104
CXCR5	ADNP2	83
CXCR7	ADNP2	8
CXXC5	ADNP2	14
CYCS	ADNP2	5
CYSLTR1	ADNP2	17
CYTH1	ADNP2	22
DAP3	ADNP2	117
DAPK1	ADNP2	77
DAPP1	ADNP2	559
DARC	ADNP2	32
DAXX	ADNP2	10
DBNL	ADNP2	19
DDAH1	ADNP2	26
DDEF1	ADNP2	28
DDIT4	ADNP2	24
DDR2	ADNP2	181
DDX54	ADNP2	8
DEF8	ADNP2	14
DEK	ADNP2	59
DEPDC1	ADNP2	77
DEPDC1B	ADNP2	24
DEPDC5	ADNP2	9
DERL1	ADNP2	47
DERL2	ADNP2	5
DFFA	ADNP2	16
DGKA	ADNP2	59
DGKD	ADNP2	10
DGKZ	ADNP2	10
DHCR24	ADNP2	4
DIABLO	ADNP2	16
DISP1	ADNP2	5
DKK3	ADNP2	33
DLC1	ADNP2	238
DNAJA1	ADNP2	32
DNAJA3	ADNP2	23
DNASE1L3	ADNP2	20
DNM1L	ADNP2	21
DOCK7	ADNP2	14
DOK2	ADNP2	20
DPYSL3	ADNP2	233
DST	ADNP2	71
DTX1	ADNP2	13
DUSP1	ADNP2	11
DUSP10	ADNP2	9
DUSP2	ADNP2	4
DUSP22	ADNP2	12
DUSP4	ADNP2	4
DUSP6	ADNP2	14
DYRK2	ADNP2	16
ECE1	ADNP2	12
ECSIT	ADNP2	5
ECT2	ADNP2	10
EDNRB	ADNP2	177
EEF1D	ADNP2	11
EEF1E1	ADNP2	20
EID2	ADNP2	7
EIF2AK2	ADNP2	13
EIF2AK3	ADNP2	4
EIF2AK4	ADNP2	33
EIF4EBP1	ADNP2	10
ELF1	ADNP2	99
ELK3	ADNP2	15
ELMO1	ADNP2	20
ELTD1	ADNP2	100
ENG	ADNP2	20
ENPP2	ADNP2	483
EPAS1	ADNP2	186
EPHB6	ADNP2	7
EPS15	ADNP2	30
EPS8	ADNP2	52
ERBB2IP	ADNP2	157
ERC1	ADNP2	18
ERCC6	ADNP2	12
ERO1L	ADNP2	28
EVL	ADNP2	8
EXT1	ADNP2	7
F2R	ADNP2	186
FADD	ADNP2	20
FAF1	ADNP2	47
FAM13B1	ADNP2	60
FARP1	ADNP2	95
FAS	ADNP2	38
FASTK	ADNP2	14
FBXO6	ADNP2	20
FBXO8	ADNP2	28
FBXW11	ADNP2	19
FBXW4	ADNP2	4
FCER1G	ADNP2	259
FCGR2B	ADNP2	12
FEN1	ADNP2	32
FEZ2	ADNP2	59
FGD2	ADNP2	28
FGD3	ADNP2	14
FGD6	ADNP2	38
FGF13	ADNP2	4
FGFR1	ADNP2	12
FGL2	ADNP2	63
FIBP	ADNP2	4
FKBP1A	ADNP2	50
FLNA	ADNP2	21
FNTA	ADNP2	47
[truncated: 638,926+ more rows]

## Sheet: MINDy BCell
Modulator	Transcription Factor	Number of Triplets affected
ABI1	AATF	56
ABL2	AATF	40
ABR	AATF	5
ACIN1	AATF	23
ACVR1B	AATF	17
ADAM10	AATF	11
ADAM9	AATF	5
ADAMDEC1	AATF	8
AKAP13	AATF	6
AKT2	AATF	5
APBB1IP	AATF	6
APC	AATF	7
APPL1	AATF	25
ARF4	AATF	5
ARF6	AATF	15
ARFGEF1	AATF	12
ARHGAP24	AATF	13
ARHGAP30	AATF	8
ARHGDIB	AATF	8
ARHGEF7	AATF	14
ARID1A	AATF	7
ARL11	AATF	6
BCL6	AATF	6
BIRC3	AATF	29
BLK	AATF	22
BLNK	AATF	46
BMPR2	AATF	7
BRAF	AATF	5
BRAP	AATF	8
CALR	AATF	14
CARD11	AATF	21
CASP8	AATF	6
CASP8AP2	AATF	22
CBL	AATF	24
CCL18	AATF	16
CCL5	AATF	12
CCL8	AATF	16
CD27	AATF	6
CD36	AATF	15
CD4	AATF	6
CD44	AATF	7
CD47	AATF	13
CD74	AATF	13
CD79A	AATF	53
CD79B	AATF	8
CDC42	AATF	13
CDC42SE1	AATF	5
CDK5R1	AATF	58
CDKN2AIP	AATF	6
CEBPA	AATF	5
CENTD1	AATF	13
CENTD2	AATF	12
CENTG3	AATF	32
CEP57	AATF	16
CERK	AATF	6
CFLAR	AATF	30
CHP	AATF	8
CHST11	AATF	7
CILP	AATF	11
CLEC7A	AATF	7
CNOT7	AATF	6
CNR1	AATF	7
COL3A1	AATF	21
COL4A3BP	AATF	26
COLEC12	AATF	5
CREBL2	AATF	7
CRIPAK	AATF	8
CSNK1G3	AATF	18
CXCL11	AATF	12
CXCR5	AATF	14
CYTH1	AATF	10
DDEF1	AATF	11
DEK	AATF	31
DERL1	AATF	11
DGKA	AATF	8
DGKZ	AATF	5
DOK1	AATF	15
DST	AATF	5
DUSP10	AATF	5
EEF1D	AATF	11
EIF2AK4	AATF	5
EPS8	AATF	9
FARP1	AATF	21
FBXO6	AATF	12
FBXO8	AATF	20
FGD6	AATF	6
FKBP1A	AATF	8
GARNL1	AATF	9
GDI1	AATF	6
GIT2	AATF	14
GNA13	AATF	32
GNB4	AATF	9
GNB5	AATF	14
GPSM3	AATF	6
GPX1	AATF	12
GRK6	AATF	6
GRN	AATF	7
GSK3A	AATF	26
GTF2I	AATF	7
HCLS1	AATF	7
HINT1	AATF	13
HMOX1	AATF	11
HNRNPK	AATF	6
IFI16	AATF	86
IFNG	AATF	8
IFT88	AATF	8
IL13RA1	AATF	23
IL15RA	AATF	21
IL17RA	AATF	9
IL2RB	AATF	6
INPP5D	AATF	9
IRAK4	AATF	6
ITGA5	AATF	20
ITGB5	AATF	11
ITSN2	AATF	7
JAK1	AATF	19
JAK2	AATF	11
KRAS	AATF	18
LAT2	AATF	74
LATS2	AATF	18
LCK	AATF	7
LEF1	AATF	21
LGALS1	AATF	9
LITAF	AATF	5
LOC399491	AATF	5
LPAR5	AATF	16
LRRK1	AATF	9
LTB	AATF	13
LYN	AATF	38
MAP2K4	AATF	8
MAP3K7	AATF	37
MAPK1	AATF	9
MED14	AATF	10
MED17	AATF	14
MED30	AATF	29
MITF	AATF	8
MKNK1	AATF	10
MOAP1	AATF	5
MT1H	AATF	10
MTCH1	AATF	7
NBN	AATF	14
NCK1	AATF	9
NCOA1	AATF	5
NCOA3	AATF	13
NCOR1	AATF	28
NDFIP1	AATF	8
NDUFS4	AATF	13
NEDD9	AATF	9
NLK	AATF	10
NMI	AATF	15
NXN	AATF	7
OGT	AATF	19
P2RX4	AATF	14
P2RX5	AATF	27
P2RY8	AATF	9
PASK	AATF	36
PDE4B	AATF	15
PDE7A	AATF	10
PIK3C2A	AATF	7
PIK3CA	AATF	17
PIP4K2B	AATF	9
PITPNC1	AATF	5
PLAU	AATF	37
PLAUR	AATF	16
PLCL2	AATF	16
PLEKHG1	AATF	15
PLXND1	AATF	7
PNOC	AATF	5
PPAP2A	AATF	9
PPAP2B	AATF	16
PPFIA1	AATF	24
PPM1A	AATF	21
PPP1R15B	AATF	7
PPP2R5C	AATF	6
PPP2R5E	AATF	5
PRKAA1	AATF	6
PRKAB2	AATF	97
PRKCB	AATF	25
PRKD2	AATF	31
PRMT2	AATF	12
PSD4	AATF	6
PSEN1	AATF	13
PTAFR	AATF	7
PTEN	AATF	44
PTPN22	AATF	5
RAB22A	AATF	10
RAB23	AATF	21
RAB27A	AATF	7
RAB28	AATF	5
RAB2A	AATF	6
RAB2B	AATF	6
RAB31	AATF	9
RAB32	AATF	8
RAB4B	AATF	8
RAB7L1	AATF	7
RABGAP1L	AATF	24
RALGPS2	AATF	10
RAP2C	AATF	71
RASGRP2	AATF	12
RASSF2	AATF	19
RASSF4	AATF	12
RASSF5	AATF	17
RASSF6	AATF	27
RB1	AATF	10
RBM9	AATF	9
RHOA	AATF	7
RHOQ	AATF	23
ROCK2	AATF	9
RPS27L	AATF	43
RRAS	AATF	7
RRBP1	AATF	15
S100A10	AATF	8
S100A11	AATF	15
SCYE1	AATF	13
SFN	AATF	5
SGPL1	AATF	6
SGSM2	AATF	31
SH2B2	AATF	5
SIPA1	AATF	5
SIRT1	AATF	21
SKAP2	AATF	8
SLC20A1	AATF	5
SMAD4	AATF	17
SMAD5	AATF	21
SNX27	AATF	5
SOD2	AATF	12
SORBS3	AATF	5
SP100	AATF	87
SPEN	AATF	20
SPTBN1	AATF	13
SRPK2	AATF	21
STAT5B	AATF	7
STAT6	AATF	6
STK24	AATF	13
STK4	AATF	13
SYK	AATF	12
TAGAP	AATF	6
TBC1D5	AATF	13
TBL1XR1	AATF	26
THBS1	AATF	9
TLR1	AATF	16
TLR2	AATF	11
TMEM9B	AATF	5
TNC	AATF	7
TNFAIP3	AATF	5
TNFAIP6	AATF	15
TNFSF4	AATF	16
TRADD	AATF	12
TRIB1	AATF	5
TRIO	AATF	8
TRIP10	AATF	5
TTRAP	AATF	31
UBR5	AATF	14
USP6NL	AATF	82
USP8	AATF	5
VEGFA	AATF	6
WNK1	AATF	5
WSB2	AATF	5
YWHAZ	AATF	10
ZNF675	AATF	6
ABCA1	ADNP	5
ABL1	ADNP	9
ABL2	ADNP	7
ABR	ADNP	20
ACIN1	ADNP	7
ACTL6A	ADNP	21
ADA	ADNP	9
ADAM17	ADNP	17
ADIPOR2	ADNP	8
ADRA2A	ADNP	29
ADRBK1	ADNP	16
ADRBK2	ADNP	16
AEN	ADNP	43
AES	ADNP	10
AGK	ADNP	14
AIDA	ADNP	7
AIFM1	ADNP	33
AKAP11	ADNP	7
AKAP13	ADNP	55
AKAP8	ADNP	13
AKAP9	ADNP	18
AKT2	ADNP	17
AKT3	ADNP	11
ALMS1	ADNP	12
ANK2	ADNP	5
ANP32A	ADNP	8
ANXA5	ADNP	5
APBB1IP	ADNP	15
APC	ADNP	5
APLP2	ADNP	9
APOE	ADNP	5
APP	ADNP	9
ARF1	ADNP	6
ARF3	ADNP	6
ARF6	ADNP	8
ARFGEF1	ADNP	24
ARFGEF2	ADNP	5
ARFIP2	ADNP	6
ARHGAP15	ADNP	18
ARHGAP24	ADNP	22
ARHGAP29	ADNP	6
ARHGAP30	ADNP	6
ARHGAP9	ADNP	22
ARHGDIA	ADNP	8
ARHGDIB	ADNP	31
ARHGEF1	ADNP	34
ARHGEF18	ADNP	8
ARID1A	ADNP	17
ARID5B	ADNP	7
ARL1	ADNP	14
ARL11	ADNP	5
ARL3	ADNP	12
ARL5A	ADNP	33
ARL8A	ADNP	5
ATM	ADNP	80
ATP2C1	ADNP	9
AURKA	ADNP	8
BAG1	ADNP	8
BAX	ADNP	13
BCAR3	ADNP	9
BCL10	ADNP	5
BCL6	ADNP	20
BID	ADNP	16
BIRC7	ADNP	8
BLNK	ADNP	15
BMPR2	ADNP	6
BRAF	ADNP	79
BRCA1	ADNP	50
BRCA2	ADNP	39
BRCC3	ADNP	8
BRD7	ADNP	14
BRE	ADNP	10
BSG	ADNP	11
BTK	ADNP	7
BUB1B	ADNP	5
BUD31	ADNP	26
C19orf62	ADNP	14
C20orf74	ADNP	16
C6orf190	ADNP	7
CABIN1	ADNP	5
CALCOCO1	ADNP	23
CALR	ADNP	30
CAMK1	ADNP	8
CAMKK2	ADNP	6
CAP1	ADNP	6
CARD11	ADNP	11
CARD8	ADNP	6
CASP1	ADNP	9
CASP3	ADNP	7
CASP8	ADNP	5
CAT	ADNP	37
CBL	ADNP	25
CCDC47	ADNP	21
CCDC88C	ADNP	13
CCM2	ADNP	5
CCNE1	ADNP	65
CCR6	ADNP	7
CD164	ADNP	112
CD2	ADNP	5
CD24	ADNP	21
CD247	ADNP	10
CD3E	ADNP	19
CD40	ADNP	10
CD44	ADNP	25
CD47	ADNP	76
CD48	ADNP	20
CD53	ADNP	98
CD74	ADNP	7
CD80	ADNP	7
CDC42EP4	ADNP	13
CDC42SE2	ADNP	7
CDK2	ADNP	23
CDK4	ADNP	40
CDK5R1	ADNP	16
CDK7	ADNP	47
CDKN2A	ADNP	7
CEBPA	ADNP	7
CELSR1	ADNP	8
CENPI	ADNP	34
CENTA2	ADNP	11
CENTB1	ADNP	22
CENTG3	ADNP	22
CEP57	ADNP	43
CEP63	ADNP	9
CERK	ADNP	12
CFLAR	ADNP	11
CHEK1	ADNP	5
CHP	ADNP	6
CHUK	ADNP	10
CILP	ADNP	10
CIT	ADNP	10
CKS2	ADNP	27
CLEC2D	ADNP	33
CLU	ADNP	15
CNIH	ADNP	8
CNIH4	ADNP	11
CNKSR2	ADNP	15
CNOT7	ADNP	70
CNR1	ADNP	47
COL1A2	ADNP	13
COL3A1	ADNP	8
COL4A3BP	ADNP	24
COLEC12	ADNP	6
COPS2	ADNP	24
COPS3	ADNP	20
CORO1C	ADNP	7
CPE	ADNP	12
CREB1	ADNP	63
CREM	ADNP	8
CRIPAK	ADNP	59
CSNK1A1	ADNP	66
CSNK1D	ADNP	18
CSNK1E	ADNP	13
CSNK1G1	ADNP	11
CSNK2A1	ADNP	5
CTGF	ADNP	5
CTGLF6	ADNP	6
CXCL12	ADNP	16
CXCL14	ADNP	16
CXCR5	ADNP	6
CXCR7	ADNP	6
CXXC5	ADNP	33
CYCS	ADNP	11
CYSLTR1	ADNP	5
CYTH1	ADNP	16
DAP3	ADNP	108
DAPP1	ADNP	18
DARC	ADNP	8
DAXX	ADNP	6
DDEF1	ADNP	7
DDR2	ADNP	12
DEPDC1	ADNP	35
DERL1	ADNP	26
DGKA	ADNP	33
DIABLO	ADNP	6
DISP1	ADNP	5
DKK3	ADNP	7
DLC1	ADNP	5
DNAJA1	ADNP	23
DNAJA3	ADNP	35
DNM1L	ADNP	29
DPYSL3	ADNP	12
DUSP10	ADNP	10
DUSP2	ADNP	12
DVL3	ADNP	5
DYRK2	ADNP	8
EEF1D	ADNP	38
EEF1E1	ADNP	26
EIF2AK3	ADNP	29
EIF2AK4	ADNP	55
EIF4EBP1	ADNP	21
EIF4EBP2	ADNP	7
ELF1	ADNP	6
ELK3	ADNP	9
ELMO1	ADNP	16
ENG	ADNP	17
EPAS1	ADNP	7
EPS15	ADNP	10
EPS8	ADNP	21
ERBB2IP	ADNP	7
ERO1L	ADNP	19
EVL	ADNP	20
EZH2	ADNP	18
F2R	ADNP	9
FADD	ADNP	10
FAF1	ADNP	44
FAS	ADNP	19
FASTK	ADNP	7
FBXW4	ADNP	5
FEN1	ADNP	39
FGD2	ADNP	11
FGD3	ADNP	8
FGF13	ADNP	11
FKBP1A	ADNP	23
FLNA	ADNP	5
FLNB	ADNP	29
FNTA	ADNP	24
FOXN3	ADNP	19
FRAT1	ADNP	9
FYB	ADNP	9
G3BP1	ADNP	17
GADD45B	ADNP	13
GARNL1	ADNP	10
GBL	ADNP	15
GDI1	ADNP	26
GDI2	ADNP	8
GGCT	ADNP	11
GIT2	ADNP	29
GLRX2	ADNP	9
GMFB	ADNP	12
GMIP	ADNP	8
GNA13	ADNP	6
GNAI3	ADNP	12
GNAO1	ADNP	5
GNAQ	ADNP	5
GNAS	ADNP	8
GNB1	ADNP	23
GNB4	ADNP	56
GNB5	ADNP	5
GNG12	ADNP	6
GPR114	ADNP	19
GPR132	ADNP	9
GPR160	ADNP	25
GPR65	ADNP	7
GPR82	ADNP	28
GPS1	ADNP	19
GPSM2	ADNP	16
GPSM3	ADNP	79
GRK6	ADNP	9
GSPT1	ADNP	10
GTF2H2	ADNP	14
GTSE1	ADNP	43
H2AFX	ADNP	22
HCLS1	ADNP	7
HDAC3	ADNP	14
HDAC6	ADNP	35
HDGF	ADNP	17
HHEX	ADNP	11
HINT1	ADNP	45
HMG2L1	ADNP	50
HMGB2	ADNP	12
HMHA1	ADNP	12
HNRNPK	ADNP	35
HRAS	ADNP	12
HRB	ADNP	15
HSP90AA1	ADNP	39
HSPD1	ADNP	53
HSPE1	ADNP	58
HTT	ADNP	11
HUS1	ADNP	8
ICMT	ADNP	45
IDE	ADNP	10
IFI16	ADNP	30
IFNAR2	ADNP	9
IFNGR1	ADNP	32
IFT52	ADNP	12
IGF1	ADNP	6
IGF2R	ADNP	14
IGFBP3	ADNP	7
IGFBP4	ADNP	5
IKBKB	ADNP	9
IL1A	ADNP	16
IL7R	ADNP	5
IL8	ADNP	5
ING2	ADNP	46
INPP5D	ADNP	12
INVS	ADNP	8
IPO7	ADNP	15
IQGAP1	ADNP	33
IQSEC1	ADNP	7
IRAK4	ADNP	5
IRF9	ADNP	6
IRS2	ADNP	5
ITGA4	ADNP	53
ITGAE	ADNP	17
ITGAV	ADNP	10
ITK	ADNP	6
ITPK1	ADNP	6
ITPKB	ADNP	10
ITPR1	ADNP	78
ITPR2	ADNP	9
ITSN2	ADNP	19
JAK1	ADNP	35
JAK2	ADNP	8
JMJD6	ADNP	39
JUN	ADNP	7
KAT5	ADNP	18
KHDRBS1	ADNP	20
KIFAP3	ADNP	11
KLF6	ADNP	5
KLF9	ADNP	18
KRAS	ADNP	44
KRIT1	ADNP	11
LANCL1	ADNP	7
LANCL2	ADNP	14
LATS2	ADNP	7
LCK	ADNP	6
LEF1	ADNP	15
LIMD1	ADNP	10
LOC399491	ADNP	16
LPAR1	ADNP	12
LPAR5	ADNP	36
LPXN	ADNP	10
LRP8	ADNP	17
LTB	ADNP	15
LTBP2	ADNP	9
LTBP3	ADNP	6
LYN	ADNP	89
MACF1	ADNP	14
MALT1	ADNP	32
MAP2K1IP1	ADNP	11
MAP2K4	ADNP	69
MAP2K5	ADNP	6
MAP3K1	ADNP	27
MAP3K14	ADNP	5
MAP3K2	ADNP	21
MAP3K5	ADNP	9
MAP4K3	ADNP	6
MAP4K4	ADNP	19
MAPK6	ADNP	5
MAPKAPK5	ADNP	69
MBD2	ADNP	16
MBD4	ADNP	143
MCC	ADNP	6
MCTP1	ADNP	5
MCTP2	ADNP	17
MDFIC	ADNP	6
MED1	ADNP	13
MED12	ADNP	16
MED14	ADNP	38
MED24	ADNP	9
MED30	ADNP	5
MESDC2	ADNP	8
MET	ADNP	12
MGST3	ADNP	7
MIB1	ADNP	48
MINK1	ADNP	9
MKLN1	ADNP	64
MLH1	ADNP	18
MLL2	ADNP	14
MLL3	ADNP	47
MLL5	ADNP	40
MMS19	ADNP	14
MOAP1	ADNP	6
MSH6	ADNP	11
MTSS1	ADNP	5
MX1	ADNP	27
MYH9	ADNP	16
MYO9B	ADNP	7
NAMPT	ADNP	32
NBN	ADNP	81
NCOA1	ADNP	9
NCOA2	ADNP	11
NCOA3	ADNP	8
NDC80	ADNP	44
NDFIP1	ADNP	8
NDFIP2	ADNP	29
NEDD9	ADNP	111
NF1	ADNP	10
NFAT5	ADNP	16
NFATC1	ADNP	34
NFKB2	ADNP	18
NFKBIB	ADNP	6
NKIRAS2	ADNP	10
NLRC3	ADNP	5
NLRP1	ADNP	20
NPM1	ADNP	48
NR1H2	ADNP	27
NR2F2	ADNP	11
NRIP1	ADNP	17
NSMAF	ADNP	20
NUP62	ADNP	24
OGT	ADNP	68
P2RX5	ADNP	13
P2RY10	ADNP	8
P2RY8	ADNP	20
PAFAH1B1	ADNP	22
PAG1	ADNP	14
PAK1	ADNP	12
PAK1IP1	ADNP	15
PAK2	ADNP	6
PASK	ADNP	8
PDAP1	ADNP	12
PDE4B	ADNP	23
PDE7A	ADNP	12
PDE8B	ADNP	6
PDK1	ADNP	6
PDK3	ADNP	12
PEBP1	ADNP	22
PECAM1	ADNP	5
PGF	ADNP	5
PHB	ADNP	37
PHIP	ADNP	27
PI4KA	ADNP	79
PIAS1	ADNP	36
PIK3C2A	ADNP	14
PIK3C2B	ADNP	16
PIK3CA	ADNP	63
PIK3CD	ADNP	8
PIK3CG	ADNP	17
PIK3R1	ADNP	35
PILRB	ADNP	10
PIN1	ADNP	19
PIP5K1A	ADNP	9
PIP5K3	ADNP	34
PKD2	ADNP	7
PKN2	ADNP	13
PLAA	ADNP	8
PLCD1	ADNP	15
PLCG1	ADNP	12
PLCL2	ADNP	12
PLEKHA1	ADNP	23
PLEKHG1	ADNP	9
PMAIP1	ADNP	13
PMEPA1	ADNP	14
PML	ADNP	6
PNOC	ADNP	14
PPAP2A	ADNP	14
PPAP2B	ADNP	11
PPARD	ADNP	7
PPFIA1	ADNP	35
PPP1R12B	ADNP	12
PPP1R15A	ADNP	33
PPP1R16B	ADNP	5
PPP2CB	ADNP	16
PPP2R2A	ADNP	8
PPP2R5C	ADNP	5
PPP2R5E	ADNP	12
PRDX2	ADNP	7
PRDX4	ADNP	5
PRKAA1	ADNP	23
PRKACB	ADNP	8
PRKAG1	ADNP	16
PRKCE	ADNP	13
PRKCH	ADNP	5
PRKCI	ADNP	13
PRKD2	ADNP	71
PRKD3	ADNP	73
PRMT1	ADNP	37
PRMT2	ADNP	10
PSEN1	ADNP	48
PTEN	ADNP	17
PTGER3	ADNP	10
PTGES3	ADNP	25
PTK2	ADNP	7
PTK2B	ADNP	15
PTPLAD1	ADNP	32
PTPN2	ADNP	18
PTPN22	ADNP	10
PTPN6	ADNP	6
PTPRC	ADNP	36
PTPRK	ADNP	5
PTPRM	ADNP	6
PWP2	ADNP	24
RAB10	ADNP	37
RAB11A	ADNP	14
RAB12	ADNP	13
RAB18	ADNP	27
RAB1A	ADNP	10
RAB1B	ADNP	5
RAB21	ADNP	15
RAB22A	ADNP	10
RAB23	ADNP	17
RAB28	ADNP	7
RAB2A	ADNP	18
RAB35	ADNP	7
RAB4B	ADNP	37
RAB5A	ADNP	14
RAB7L1	ADNP	5
RAB8B	ADNP	34
RABGAP1L	ADNP	23
RABIF	ADNP	6
RAC2	ADNP	46
RACGAP1	ADNP	35
RAD1	ADNP	13
RAD17	ADNP	9
RALBP1	ADNP	11
RALGDS	ADNP	9
RALGPS2	ADNP	11
RAN	ADNP	8
RAP2A	ADNP	5
RAP2B	ADNP	6
RAP2C	ADNP	26
RAPGEF1	ADNP	5
RAPGEF6	ADNP	14
RASA2	ADNP	42
RASEF	ADNP	14
RASGRP2	ADNP	23
RASSF5	ADNP	6
RASSF6	ADNP	12
RBM14	ADNP	6
RBM15	ADNP	52
RBM9	ADNP	5
RBPJ	ADNP	36
RCAN3	ADNP	6
RELA	ADNP	5
RFXANK	ADNP	26
RGL1	ADNP	5
RGS10	ADNP	6
RGS3	ADNP	8
RGS5	ADNP	9
RHEB	ADNP	14
RHOB	ADNP	11
RHOQ	ADNP	28
RICTOR	ADNP	13
RINT1	ADNP	22
RIPK1	ADNP	11
RIPK2	ADNP	20
RIT1	ADNP	6
ROCK1	ADNP	8
RPS6KB1	ADNP	17
RQCD1	ADNP	53
RREB1	ADNP	16
RSU1	ADNP	5
RTN1	ADNP	6
SAV1	ADNP	14
SCARB1	ADNP	6
SCYE1	ADNP	13
SEMA4C	ADNP	5
SFRS17A	ADNP	6
SGSM2	ADNP	19
SGSM3	ADNP	5
SH2D3C	ADNP	6
SH3BP5	ADNP	5
SH3RF1	ADNP	14
SHC1	ADNP	6
SHOC2	ADNP	8
SIPA1	ADNP	12
SIRPG	ADNP	14
SKAP2	ADNP	43
SKI	ADNP	9
SLC44A2	ADNP	30
SLC7A1	ADNP	31
SMAD1	ADNP	14
SMAD2	ADNP	45
SMAD4	ADNP	8
SMAD5	ADNP	7
SMAD7	ADNP	6
SMAP2	ADNP	79
SMC1A	ADNP	26
SMC3	ADNP	50
SMURF2	ADNP	13
SNX27	ADNP	7
SOCS2	ADNP	9
SOCS5	ADNP	14
SOCS6	ADNP	11
SOCS7	ADNP	85
SOD1	ADNP	14
SOS1	ADNP	23
SOS2	ADNP	11
SP100	ADNP	115
SPAG5	ADNP	56
SPARC	ADNP	15
SPEN	ADNP	17
SPSB1	ADNP	18
SPTBN1	ADNP	19
SQSTM1	ADNP	15
SRGAP2	ADNP	11
SRI	ADNP	13
SRPK1	ADNP	49
SRPK2	ADNP	8
SS18	ADNP	8
STAMBP	ADNP	5
STAP1	ADNP	236
STAT3	ADNP	5
STAT5B	ADNP	23
STAT6	ADNP	18
STK17B	ADNP	104
STK25	ADNP	19
STK3	ADNP	19
STK38	ADNP	25
STK4	ADNP	16
STMN1	ADNP	31
STUB1	ADNP	7
STYXL1	ADNP	5
SYK	ADNP	91
TAGAP	ADNP	162
TANK	ADNP	16
TBC1D10A	ADNP	7
TBC1D10B	ADNP	7
TBC1D10C	ADNP	36
TBC1D2B	ADNP	22
TBC1D4	ADNP	7
TBC1D5	ADNP	83
TBC1D7	ADNP	60
TBC1D8B	ADNP	15
TBL1X	ADNP	10
TBL1XR1	ADNP	36
TGFBR2	ADNP	16
THBS1	ADNP	8
THOP1	ADNP	47
THY1	ADNP	17
TIMM50	ADNP	44
TIMP2	ADNP	8
TIPIN	ADNP	48
TLE3	ADNP	29
TLR1	ADNP	40
TLR10	ADNP	16
TMED4	ADNP	5
TMEM9B	ADNP	18
TNFRSF10A	ADNP	13
TNFRSF10B	ADNP	8
TNFRSF14	ADNP	5
TNFRSF1A	ADNP	7
TNFRSF21	ADNP	9
TNIP2	ADNP	5
TOP2A	ADNP	15
TP53	ADNP	12
TRAF3IP2	ADNP	5
TRAF5	ADNP	34
TRAF7	ADNP	22
TRAT1	ADNP	6
TRIAP1	ADNP	8
TRIM13	ADNP	26
TRIM38	ADNP	7
TRIP10	ADNP	7
TRIP6	ADNP	17
TTRAP	ADNP	17
TULP3	ADNP	17
TULP4	ADNP	8
TXN	ADNP	17
TXNDC17	ADNP	9
TXNIP	ADNP	86
TXNRD1	ADNP	8
TYMS	ADNP	28
UBE2B	ADNP	11
UBE2N	ADNP	11
UBR5	ADNP	102
USP33	ADNP	6
USP6NL	ADNP	15
USP8	ADNP	33
UTP11L	ADNP	19
VAPB	ADNP	42
VEGFA	ADNP	12
WDR12	ADNP	131
WSB1	ADNP	28
WSB2	ADNP	8
XPA	ADNP	16
XPR1	ADNP	9
YWHAG	ADNP	14
YWHAH	ADNP	10
YWHAQ	ADNP	13
YWHAZ	ADNP	45
ZAK	ADNP	7
ZC3H15	ADNP	22
ZDHHC17	ADNP	7
ZEB1	ADNP	5
ZFAND6	ADNP	15
ZFP106	ADNP	11
ZNF259	ADNP	71
ZWINT	ADNP	73
ABI1	ADNP2	25
ABL1	ADNP2	11
ABR	ADNP2	19
ACIN1	ADNP2	35
ADAM17	ADNP2	8
ADAM9	ADNP2	14
ADM	ADNP2	65
AES	ADNP2	5
AIDA	ADNP2	5
AKAP11	ADNP2	35
AKAP13	ADNP2	23
AKAP5	ADNP2	23
AKAP9	ADNP2	15
AKT2	ADNP2	7
AMFR	ADNP2	37
ANXA1	ADNP2	12
ANXA5	ADNP2	39
APBB1IP	ADNP2	5
APC	ADNP2	18
APLP2	ADNP2	8
APPL1	ADNP2	9
ARF4	ADNP2	10
ARF6	ADNP2	5
ARFGEF1	ADNP2	145
ARHGAP1	ADNP2	9
ARHGAP15	ADNP2	10
ARHGAP18	ADNP2	18
ARHGAP24	ADNP2	201
ARHGAP25	ADNP2	46
ARHGAP5	ADNP2	5
ARHGDIA	ADNP2	93
ARHGDIB	ADNP2	15
ARHGEF12	ADNP2	7
ARHGEF7	ADNP2	20
ARID1A	ADNP2	10
ARL1	ADNP2	5
ARL2BP	ADNP2	104
ARL5A	ADNP2	6
ARL8B	ADNP2	5
ARRB2	ADNP2	12
ASB8	ADNP2	14
ATP6AP2	ADNP2	36
ATR	ADNP2	5
AZI2	ADNP2	14
BAX	ADNP2	44
BCAR3	ADNP2	14
BCL2L13	ADNP2	8
BCL3	ADNP2	24
BIRC7	ADNP2	7
BLK	ADNP2	22
BMPR2	ADNP2	12
BRAP	ADNP2	6
BRD7	ADNP2	10
BTLA	ADNP2	6
BTRC	ADNP2	7
C18orf32	ADNP2	49
C9orf89	ADNP2	5
CALR	ADNP2	52
CAMK1	ADNP2	12
CAMK4	ADNP2	19
CANT1	ADNP2	29
CAP1	ADNP2	10
CARD11	ADNP2	25
CARHSP1	ADNP2	92
CASP1	ADNP2	9
CASP3	ADNP2	34
CASP8AP2	ADNP2	15
CAT	ADNP2	8
CAV1	ADNP2	5
CC2D1A	ADNP2	11
CCDC88C	ADNP2	6
CCM2	ADNP2	22
CCR1	ADNP2	237
CD164	ADNP2	34
CD24	ADNP2	150
CD36	ADNP2	25
CD40	ADNP2	6
CD47	ADNP2	8
CD48	ADNP2	5
CD59	ADNP2	65
CD79A	ADNP2	11
CDC42	ADNP2	68
CDC42SE1	ADNP2	124
CDK2	ADNP2	7
CDK5R1	ADNP2	15
CELSR1	ADNP2	129
CENTB2	ADNP2	35
CENTD1	ADNP2	18
CENTD2	ADNP2	16
CENTG3	ADNP2	26
CEP57	ADNP2	9
CEP63	ADNP2	23
CERK	ADNP2	38
CFLAR	ADNP2	27
CHD8	ADNP2	6
CHL1	ADNP2	11
CHP	ADNP2	40
CLEC7A	ADNP2	17
CNIH	ADNP2	5
CNIH4	ADNP2	11
CNKSR2	ADNP2	69
CNOT7	ADNP2	27
CNR1	ADNP2	28
COL4A3	ADNP2	37
COL4A3BP	ADNP2	46
CORO1C	ADNP2	14
CREB1	ADNP2	14
CREBBP	ADNP2	20
CRIPAK	ADNP2	6
CRKL	ADNP2	15
CSNK1A1	ADNP2	12
CSNK1D	ADNP2	9
CSNK1G1	ADNP2	5
CSNK1G2	ADNP2	63
CTGLF1	ADNP2	18
CXCL11	ADNP2	152
CXCR5	ADNP2	40
CYTH1	ADNP2	56
DEPDC5	ADNP2	7
DERL1	ADNP2	5
DERL2	ADNP2	14
DNM2	ADNP2	19
DYRK2	ADNP2	39
EEF1D	ADNP2	7
ELF1	ADNP2	11
ELTD1	ADNP2	8
EPS15	ADNP2	26
FARP1	ADNP2	22
FAS	ADNP2	102
FBXO6	ADNP2	43
FBXO8	ADNP2	10
FCGR2B	ADNP2	34
FEZ2	ADNP2	31
FGD2	ADNP2	6
FGD3	ADNP2	8
FGD6	ADNP2	8
FKBP1A	ADNP2	50
FZD6	ADNP2	12
G3BP1	ADNP2	30
G3BP2	ADNP2	26
GARNL1	ADNP2	6
GBF1	ADNP2	10
GDI1	ADNP2	54
GDI2	ADNP2	5
GIT1	ADNP2	92
GIT2	ADNP2	9
GNA13	ADNP2	33
GNAI2	ADNP2	53
GNAS	ADNP2	44
GNB4	ADNP2	21
GNB5	ADNP2	32
GNG2	ADNP2	5
GNG7	ADNP2	9
GPR132	ADNP2	114
GPR82	ADNP2	10
GPSM3	ADNP2	14
GPX1	ADNP2	14
GRK6	ADNP2	221
GRN	ADNP2	70
GSK3A	ADNP2	8
GTF2I	ADNP2	53
GZMB	ADNP2	9
HBS1L	ADNP2	8
HCLS1	ADNP2	6
HDAC6	ADNP2	5
HINT1	ADNP2	238
HIPK2	ADNP2	25
HMOX1	ADNP2	64
ICMT	ADNP2	5
ICOSLG	ADNP2	65
IFI16	ADNP2	13
IFITM1	ADNP2	15
IFNAR2	ADNP2	13
IFNG	ADNP2	10
IFT88	ADNP2	14
IGBP1	ADNP2	6
IGF2R	ADNP2	6
IL10RB	ADNP2	13
IL15	ADNP2	10
IL15RA	ADNP2	167
IL2RB	ADNP2	14
IL6	ADNP2	10
IL8	ADNP2	14
ILK	ADNP2	23
INPP5B	ADNP2	9
INPP5D	ADNP2	30
INSIG2	ADNP2	13
IQGAP1	ADNP2	35
IQGAP2	ADNP2	6
IRAK4	ADNP2	13
IRS1	ADNP2	15
ITGA5	ADNP2	11
ITGAE	ADNP2	120
ITGB1BP1	ADNP2	27
ITGB5	ADNP2	38
ITPK1	ADNP2	7
ITSN2	ADNP2	150
JAK1	ADNP2	18
JAK2	ADNP2	24
JAK3	ADNP2	12
JUN	ADNP2	6
KAT5	ADNP2	26
KLF6	ADNP2	26
KRAS	ADNP2	7
LANCL1	ADNP2	32
LAT2	ADNP2	22
LATS2	ADNP2	56
LCK	ADNP2	6
LGALS1	ADNP2	48
LILRB4	ADNP2	151
LYN	ADNP2	33
MALT1	ADNP2	5
MAML2	ADNP2	49
MAML3	ADNP2	7
MAP2K7	ADNP2	138
MAP3K7	ADNP2	56
MAP3K8	ADNP2	9
MAP4K4	ADNP2	24
MAP4K5	ADNP2	18
MAPK1	ADNP2	61
MAPK8	ADNP2	5
MAPK9	ADNP2	10
MBD4	ADNP2	23
MCTP1	ADNP2	8
MED12	ADNP2	100
MED14	ADNP2	9
MED17	ADNP2	5
MED30	ADNP2	6
MESDC2	ADNP2	5
MET	ADNP2	13
MGST3	ADNP2	11
MIB1	ADNP2	7
MIER1	ADNP2	8
MKLN1	ADNP2	13
MKNK1	ADNP2	10
MKNK2	ADNP2	16
MLL3	ADNP2	23
MPZL1	ADNP2	52
MSH6	ADNP2	71
MT1H	ADNP2	55
MYO1E	ADNP2	5
NAMPT	ADNP2	51
NBN	ADNP2	13
NCK1	ADNP2	110
NCOA1	ADNP2	32
NCOA3	ADNP2	26
NCOR1	ADNP2	94
NDFIP1	ADNP2	24
NDUFA13	ADNP2	142
NDUFS4	ADNP2	25
NEDD9	ADNP2	36
NEK6	ADNP2	30
NF1	ADNP2	21
NFKBIA	ADNP2	79
NLK	ADNP2	51
NMI	ADNP2	36
NR1H2	ADNP2	50
NR3C1	ADNP2	5
NRG1	ADNP2	6
NSMAF	ADNP2	17
NSMCE1	ADNP2	34
NXN	ADNP2	25
OGT	ADNP2	37
OPTN	ADNP2	14
P2RX4	ADNP2	102
P2RX5	ADNP2	107
P2RY10	ADNP2	11
P2RY8	ADNP2	6
PAFAH1B1	ADNP2	13
PAG1	ADNP2	27
PAK2	ADNP2	25
PASK	ADNP2	18
PDE4B	ADNP2	75
PDE7A	ADNP2	5
PDE8A	ADNP2	18
PDPK1	ADNP2	31
PEBP1	ADNP2	9
PER2	ADNP2	7
PEX11B	ADNP2	34
PI4KA	ADNP2	15
PI4KB	ADNP2	15
PIK3C2A	ADNP2	102
PIK3C2B	ADNP2	7
PIK3C3	ADNP2	61
PIK3CA	ADNP2	5
PIM2	ADNP2	57
PIP5K3	ADNP2	8
PITPNC1	ADNP2	41
PKD2	ADNP2	6
PLAU	ADNP2	172
PLAUR	ADNP2	45
PLCL2	ADNP2	21
PLEKHA1	ADNP2	13
PLP2	ADNP2	25
PLXND1	ADNP2	92
PPAP2B	ADNP2	125
PPFIA1	ADNP2	82
PPM1A	ADNP2	12
PPP1R16B	ADNP2	37
PPP2R5C	ADNP2	9
PPT1	ADNP2	6
PRKAA1	ADNP2	67
PRKACB	ADNP2	22
PRKAG1	ADNP2	59
PRKCA	ADNP2	5
PRKCB	ADNP2	91
PRKD2	ADNP2	74
PRKD3	ADNP2	114
PRMT2	ADNP2	21
PTEN	ADNP2	9
PTGER3	ADNP2	66
PTK2	ADNP2	6
PTK2B	ADNP2	6
PTPRA	ADNP2	5
PTPRC	ADNP2	21
PTPRJ	ADNP2	6
RAB10	ADNP2	22
RAB12	ADNP2	8
RAB18	ADNP2	33
RAB1A	ADNP2	51
RAB23	ADNP2	23
RAB27A	ADNP2	50
RAB2A	ADNP2	13
RAB2B	ADNP2	19
RAB31	ADNP2	20
RAB35	ADNP2	10
RAB4B	ADNP2	23
RAB7A	ADNP2	7
RAB7L1	ADNP2	30
RAB8B	ADNP2	17
RABGAP1	ADNP2	7
RABGAP1L	ADNP2	24
RAC1	ADNP2	6
RALGPS2	ADNP2	14
RAP1A	ADNP2	5
RAP2A	ADNP2	59
RAP2B	ADNP2	47
RAP2C	ADNP2	35
RAPGEF2	ADNP2	10
RAPGEF6	ADNP2	18
RASA1	ADNP2	9
RASA2	ADNP2	6
RASGRP1	ADNP2	5
RASGRP2	ADNP2	6
RASSF2	ADNP2	9
RASSF4	ADNP2	160
RASSF5	ADNP2	18
RASSF6	ADNP2	157
RB1	ADNP2	16
RB1CC1	ADNP2	32
RBM14	ADNP2	8
RBM15	ADNP2	13
RBM9	ADNP2	16
RBPJ	ADNP2	60
RELA	ADNP2	11
RGS13	ADNP2	7
RGS19	ADNP2	6
RGS3	ADNP2	11
RHOC	ADNP2	5
RHOQ	ADNP2	93
RHOU	ADNP2	85
RIC8B	ADNP2	12
RNF4	ADNP2	14
ROCK1	ADNP2	33
RPS27L	ADNP2	187
RPS6KB1	ADNP2	7
RRAS2	ADNP2	16
RRBP1	ADNP2	115
RREB1	ADNP2	18
RYK	ADNP2	7
SCYE1	ADNP2	10
SFN	ADNP2	23
SFRS17A	ADNP2	20
SGPL1	ADNP2	8
SGSM3	ADNP2	11
SH2B2	ADNP2	14
SH2D3C	ADNP2	12
SHARPIN	ADNP2	20
SHC1	ADNP2	14
SHOC2	ADNP2	8
SIAH2	ADNP2	5
SIPA1L1	ADNP2	9
SIRT1	ADNP2	57
SKAP2	ADNP2	38
SLC12A2	ADNP2	29
SLC44A2	ADNP2	8
SLC9A3R1	ADNP2	61
SMAD4	ADNP2	87
SMAD5	ADNP2	68
SMAD9	ADNP2	11
SMURF2	ADNP2	7
SNCA	ADNP2	8
SNX13	ADNP2	8
SNX27	ADNP2	12
SOCS1	ADNP2	6
SOCS2	ADNP2	8
SOCS6	ADNP2	16
SOD2	ADNP2	138
SOS1	ADNP2	8
SP100	ADNP2	28
SPEN	ADNP2	51
SPRED1	ADNP2	5
SPRED2	ADNP2	48
SPTBN1	ADNP2	109
SRI	ADNP2	5
SRPK2	ADNP2	27
STAP1	ADNP2	16
STAT1	ADNP2	37
STAT3	ADNP2	48
STAT5A	ADNP2	7
STAT5B	ADNP2	134
STAT6	ADNP2	7
STK24	ADNP2	31
STK3	ADNP2	7
STK38	ADNP2	13
STK4	ADNP2	26
STX2	ADNP2	7
STYXL1	ADNP2	6
SYK	ADNP2	25
TAF7	ADNP2	12
TAGAP	ADNP2	35
TANK	ADNP2	9
TAX1BP3	ADNP2	15
TBC1D15	ADNP2	25
TBC1D22A	ADNP2	103
TBC1D23	ADNP2	91
TBC1D5	ADNP2	29
TBC1D8B	ADNP2	6
TBC1D9B	ADNP2	13
TBL1XR1	ADNP2	44
TEX2	ADNP2	13
TIAM1	ADNP2	8
TIFA	ADNP2	13
TIPARP	ADNP2	29
TLE1	ADNP2	17
TLE3	ADNP2	20
TLK1	ADNP2	10
TLR2	ADNP2	98
TMED4	ADNP2	42
TNFAIP6	ADNP2	40
TNFRSF10B	ADNP2	223
TNFRSF17	ADNP2	13
TNFRSF1B	ADNP2	15
TNFSF4	ADNP2	29
TOB1	ADNP2	35
TP53BP2	ADNP2	10
TRADD	ADNP2	44
TRAF1	ADNP2	23
TRAF3	ADNP2	5
TRIB1	ADNP2	6
TRIO	ADNP2	118
TRIP10	ADNP2	8
TRIP6	ADNP2	23
TULP4	ADNP2	7
TXN	ADNP2	27
TXNDC1	ADNP2	5
UBE2B	ADNP2	5
UBR5	ADNP2	40
UNC50	ADNP2	5
USP6NL	ADNP2	11
USP8	ADNP2	7
VDR	ADNP2	13
WSB1	ADNP2	15
WSB2	ADNP2	6
XPA	ADNP2	8
YWHAZ	ADNP2	35
ZC3H15	ADNP2	5
ZDHHC13	ADNP2	19
ZEB1	ADNP2	24
ZFAND5	ADNP2	22
ZFYVE16	ADNP2	6
ZNF675	ADNP2	34
ZRANB1	ADNP2	11
ADAM17	AEBP1	12
ADIPOR1	AEBP1	26
AEN	AEBP1	16
AIFM1	AEBP1	7
AKAP11	AEBP1	6
AKAP13	AEBP1	27
AKAP5	AEBP1	12
AKT2	AEBP1	5
AMFR	AEBP1	9
APC	AEBP1	12
ARF1	AEBP1	6
ARF3	AEBP1	15
ARF4	AEBP1	13
ARF6	AEBP1	5
ARHGAP15	AEBP1	202
ARHGAP24	AEBP1	28
ARHGAP25	AEBP1	36
ARHGAP27	AEBP1	9
ARHGAP9	AEBP1	57
ARHGDIA	AEBP1	5
ARHGDIB	AEBP1	7
ARHGEF1	AEBP1	5
ARHGEF7	AEBP1	6
ARL1	AEBP1	6
ARL8B	AEBP1	5
ARNT	AEBP1	17
ATF6	AEBP1	7
ATP2A2	AEBP1	14
ATP2C1	AEBP1	40
BAX	AEBP1	22
BCL2	AEBP1	6
BIRC3	AEBP1	41
BLK	AEBP1	8
BLNK	AEBP1	30
BRAF	AEBP1	5
C9orf89	AEBP1	11
CALR	AEBP1	28
CAMK1	AEBP1	15
CAMK4	AEBP1	5
CANT1	AEBP1	5
CARD11	AEBP1	5
CARD8	AEBP1	55
CARHSP1	AEBP1	9
CAT	AEBP1	22
CBLB	AEBP1	6
CC2D1A	AEBP1	11
CCDC47	AEBP1	15
CCDC88C	AEBP1	7
CCNE1	AEBP1	7
CD164	AEBP1	23
CD24	AEBP1	33
CD27	AEBP1	6
CD40	AEBP1	6
CD47	AEBP1	63
CDC42	AEBP1	5
CDC42SE2	AEBP1	6
CDK2	AEBP1	12
CDK5R1	AEBP1	69
CDK7	AEBP1	5
CELSR1	AEBP1	8
CENTB1	AEBP1	9
CEP63	AEBP1	11
CFLAR	AEBP1	7
CHST11	AEBP1	20
CLIC1	AEBP1	7
CNIH4	AEBP1	13
CNKSR2	AEBP1	5
CNOT7	AEBP1	11
CNR1	AEBP1	5
COL4A3	AEBP1	35
COL4A3BP	AEBP1	15
CREB1	AEBP1	37
CSNK1A1	AEBP1	20
CSNK1D	AEBP1	5
CSNK1G1	AEBP1	6
CYSLTR1	AEBP1	11
DAP3	AEBP1	18
DAPP1	AEBP1	6
DDEF1	AEBP1	24
DERL1	AEBP1	11
DGKD	AEBP1	13
DIABLO	AEBP1	16
DNAJA1	AEBP1	9
DUSP10	AEBP1	7
ERO1L	AEBP1	10
FAS	AEBP1	5
FBXO6	AEBP1	8
FGD6	AEBP1	17
FKBP1A	AEBP1	15
FNTA	AEBP1	22
G3BP1	AEBP1	5
GARNL1	AEBP1	5
GBF1	AEBP1	10
GBL	AEBP1	11
GDI1	AEBP1	5
GDI2	AEBP1	5
GGCT	AEBP1	6
GIT1	AEBP1	15
GKAP1	AEBP1	5
GNAO1	AEBP1	5
GNAS	AEBP1	11
GNB4	AEBP1	21
GNG2	AEBP1	24
GPR132	AEBP1	15
GPR65	AEBP1	5
GPSM3	AEBP1	7
GRK6	AEBP1	16
GSK3A	AEBP1	38
GSPT1	AEBP1	92
HDGF	AEBP1	14
HMGB2	AEBP1	9
HNRNPK	AEBP1	11
HSP90AA1	AEBP1	5
ICOSLG	AEBP1	12
IFI16	AEBP1	16
IGBP1	AEBP1	14
IL12RB1	AEBP1	7
IL1A	AEBP1	22
ING2	AEBP1	7
INSIG2	AEBP1	6
IQGAP1	AEBP1	9
ITGA4	AEBP1	23
ITGAE	AEBP1	11
ITPKB	AEBP1	18
KAT5	AEBP1	11
KIFAP3	AEBP1	5
KRAS	AEBP1	19
LANCL2	AEBP1	13
LIMD1	AEBP1	7
LPAR5	AEBP1	29
LPXN	AEBP1	6
LYN	AEBP1	32
MAPK1	AEBP1	15
MBD4	AEBP1	12
MED13	AEBP1	8
MED17	AEBP1	9
MESDC2	AEBP1	24
MIER1	AEBP1	5
MKLN1	AEBP1	8
MKNK2	AEBP1	5
MLL3	AEBP1	16
MLL5	AEBP1	11
MOAP1	AEBP1	15
MPZL1	AEBP1	5
MYH9	AEBP1	30
NBN	AEBP1	7
NCK1	AEBP1	10
NCOA1	AEBP1	5
NDUFA13	AEBP1	17
NDUFS4	AEBP1	8
NEK6	AEBP1	38
NET1	AEBP1	15
NFAT5	AEBP1	17
NFKBIB	AEBP1	5
NLK	AEBP1	6
NMI	AEBP1	10
NOTCH2NL	AEBP1	6
NR1H2	AEBP1	7
P2RX5	AEBP1	24
P2RY10	AEBP1	11
PAK2	AEBP1	20
PASK	AEBP1	6
PDAP1	AEBP1	8
PDE4B	AEBP1	36
PDIA3	AEBP1	10
PEBP1	AEBP1	7
PEX11B	AEBP1	21
PIAS1	AEBP1	83
PIGU	AEBP1	24
PIK3C2A	AEBP1	9
PIK3R1	AEBP1	41
PIM2	AEBP1	14
PIN1	AEBP1	10
PIP5K3	AEBP1	38
PKN2	AEBP1	7
PLCL2	AEBP1	14
PLP2	AEBP1	25
PPFIA1	AEBP1	67
PPP1R16B	AEBP1	33
PPP2R5A	AEBP1	9
PRDX1	AEBP1	5
PRDX4	AEBP1	8
PRKAA1	AEBP1	5
PRKACB	AEBP1	32
PRKAG1	AEBP1	11
PRKCI	AEBP1	8
PRKD2	AEBP1	22
PRKD3	AEBP1	7
PRMT2	AEBP1	27
PTEN	AEBP1	98
PTPN1	AEBP1	5
PTPN22	AEBP1	24
PWP2	AEBP1	8
RAB1A	AEBP1	11
RAB40C	AEBP1	8
RAB4A	AEBP1	5
RAB6A	AEBP1	15
RAB7L1	AEBP1	23
RAB8B	AEBP1	6
RABGAP1L	AEBP1	7
RABIF	AEBP1	12
RAP2C	AEBP1	36
RASA2	AEBP1	20
RASGRP1	AEBP1	7
RASSF6	AEBP1	22
RBM15	AEBP1	48
RBPJ	AEBP1	14
RCAN3	AEBP1	19
RFXANK	AEBP1	6
RGS1	AEBP1	6
RHOQ	AEBP1	69
RHOT1	AEBP1	5
RINT1	AEBP1	6
RIPK2	AEBP1	5
RIT1	AEBP1	17
RPS27L	AEBP1	6
RPS6KA1	AEBP1	7
RQCD1	AEBP1	29
SAV1	AEBP1	14
SCAP	AEBP1	6
SH2D3C	AEBP1	7
SH3BP5	AEBP1	16
SH3GL1	AEBP1	101
SIPA1L1	AEBP1	17
SKAP2	AEBP1	13
SLC44A2	AEBP1	10
SLC9A3R1	AEBP1	5
SMAD5	AEBP1	6
SMURF2	AEBP1	7
SP100	AEBP1	8
SPEN	AEBP1	12
SPTBN1	AEBP1	7
SRGAP2	AEBP1	21
SRI	AEBP1	16
SRPK2	AEBP1	18
STAT3	AEBP1	11
STAT5B	AEBP1	11
STK17A	AEBP1	26
STK24	AEBP1	9
STK4	AEBP1	9
STUB1	AEBP1	17
STYXL1	AEBP1	11
SYK	AEBP1	17
TANK	AEBP1	10
TBC1D15	AEBP1	7
TBC1D22A	AEBP1	30
TBC1D23	AEBP1	19
TBC1D5	AEBP1	20
TBL1XR1	AEBP1	10
TGFBR1	AEBP1	19
TIFA	AEBP1	5
TLE3	AEBP1	9
TLK1	AEBP1	19
TLR1	AEBP1	15
TNFRSF10B	AEBP1	10
TNFRSF17	AEBP1	7
TRAF4	AEBP1	5
TRAF7	AEBP1	6
TRIM13	AEBP1	17
TRIO	AEBP1	6
TTN	AEBP1	11
TTRAP	AEBP1	13
TXN	AEBP1	25
TXNRD1	AEBP1	6
UBR5	AEBP1	9
USP6	AEBP1	5
USP8	AEBP1	59
VAPA	AEBP1	8
WSB1	AEBP1	16
XPA	AEBP1	14
YWHAH	AEBP1	10
YWHAZ	AEBP1	6
ZEB1	AEBP1	10
ZFAND6	AEBP1	7
ZNF259	AEBP1	17
ABI1	AEBP2	43
AEN	AEBP2	14
AGK	AEBP2	5
AIFM1	AEBP2	10
AKAP13	AEBP2	6
ARF3	AEBP2	9
ARHGAP15	AEBP2	6
ARHGAP24	AEBP2	9
ARHGAP25	AEBP2	8
ARHGEF18	AEBP2	6
ARID1A	AEBP2	8
ATP6AP2	AEBP2	6
AURKA	AEBP2	8
BAX	AEBP2	11
BCL2L1	AEBP2	8
BCL6	AEBP2	29
BID	AEBP2	34
BIRC3	AEBP2	5
BRCA1	AEBP2	6
BUD31	AEBP2	7
C19orf62	AEBP2	14
C6orf190	AEBP2	11
C9orf86	AEBP2	20
CARHSP1	AEBP2	5
CASP3	AEBP2	9
CASP9	AEBP2	46
CAT	AEBP2	11
CCDC47	AEBP2	12
CCL18	AEBP2	15
CCL5	AEBP2	5
CCM2	AEBP2	6
CCNE1	AEBP2	8
CD2	AEBP2	5
CD247	AEBP2	8
CD28	AEBP2	5
CD4	AEBP2	7
CD44	AEBP2	10
CD47	AEBP2	11
CD74	AEBP2	5
CDC42SE1	AEBP2	10
CDK4	AEBP2	22
CDK7	AEBP2	6
CENTG3	AEBP2	5
CEP57	AEBP2	8
CFLAR	AEBP2	16
CHEK1	AEBP2	7
CITED2	AEBP2	5
CLEC2D	AEBP2	12
CLEC7A	AEBP2	11
COL3A1	AEBP2	5
CREB1	AEBP2	25
CSNK1A1	AEBP2	10
CSNK1G1	AEBP2	5
CSNK2A1	AEBP2	5
CTNNB1	AEBP2	6
CXCL11	AEBP2	8
CXCL9	AEBP2	10
CXCR5	AEBP2	27
DAP3	AEBP2	37
DAPP1	AEBP2	13
DEPDC1	AEBP2	12
DERL1	AEBP2	13
DGKA	AEBP2	6
DIABLO	AEBP2	20
DNAJA1	AEBP2	10
DNAJA3	AEBP2	5
DUSP10	AEBP2	5
EID2	AEBP2	22
ELF1	AEBP2	5
ENPP2	AEBP2	10
ERO1L	AEBP2	7
FAS	AEBP2	6
FBXO6	AEBP2	5
FBXO8	AEBP2	11
FEN1	AEBP2	5
FNTA	AEBP2	5
FUT8	AEBP2	8
FYB	AEBP2	6
FZD3	AEBP2	10
GAPVD1	AEBP2	8
GDI2	AEBP2	6
GGCT	AEBP2	5
GIT1	AEBP2	6
GIT2	AEBP2	8
GLRX2	AEBP2	7
GMFB	AEBP2	5
GNAI3	AEBP2	11
GNB1	AEBP2	8
GNB4	AEBP2	6
GNB5	AEBP2	14
GNG10	AEBP2	10
GNG7	AEBP2	6
GPSM2	AEBP2	8
GRK6	AEBP2	9
GSPT1	AEBP2	7
GTSE1	AEBP2	5
GZMA	AEBP2	8
GZMB	AEBP2	11
H2AFX	AEBP2	23
HDGF	AEBP2	5
HINT1	AEBP2	16
HIPK2	AEBP2	5
HMGB2	AEBP2	8
HNRNPK	AEBP2	28
HSPD1	AEBP2	9
HSPE1	AEBP2	15
ICMT	AEBP2	6
IDE	AEBP2	6
IFNAR1	AEBP2	5
IFNG	AEBP2	8
IFT57	AEBP2	8
IKBKB	AEBP2	5
IL13RA1	AEBP2	6
IL15RA	AEBP2	5
IL2RB	AEBP2	12
ING2	AEBP2	7
INPP5D	AEBP2	7
IQGAP1	AEBP2	6
IQSEC1	AEBP2	5
IRAK4	AEBP2	12
ITGAE	AEBP2	26
ITPR1	AEBP2	6
JAK1	AEBP2	19
JMJD6	AEBP2	19
KHDRBS1	AEBP2	10
KSR1	AEBP2	5
LANCL2	AEBP2	5
LRP8	AEBP2	5
LRRK1	AEBP2	5
LY96	AEBP2	5
MACF1	AEBP2	5
MAP3K1	AEBP2	10
MAP3K7IP1	AEBP2	8
MAPKAPK5	AEBP2	8
MBD4	AEBP2	36
MDFIC	AEBP2	7
MED24	AEBP2	7
MESDC2	AEBP2	11
MKLN1	AEBP2	5
MLH1	AEBP2	5
MSH6	AEBP2	5
MTSS1	AEBP2	5
NAMPT	AEBP2	14
NBN	AEBP2	5
NCK1	AEBP2	18
NCOA3	AEBP2	12
NCOA4	AEBP2	7
NDFIP1	AEBP2	7
NDFIP2	AEBP2	10
NOTCH1	AEBP2	9
NOTCH2NL	AEBP2	16
NPM1	AEBP2	12
NR3C1	AEBP2	7
P2RY10	AEBP2	8
PAFAH1B1	AEBP2	5
PAK1	AEBP2	6
PASK	AEBP2	9
PDE4B	AEBP2	10
PDE8B	AEBP2	14
PEX11B	AEBP2	11
PHB	AEBP2	6
PIK3CD	AEBP2	7
PIP5K3	AEBP2	7
PLCL2	AEBP2	12
PLEKHA1	AEBP2	10
PPP1R16B	AEBP2	15
PPP2R5C	AEBP2	5
PRKACB	AEBP2	5
PRKAG1	AEBP2	11
PRKCD	AEBP2	8
PRKD2	AEBP2	6
PRKD3	AEBP2	18
PRMT1	AEBP2	5
PRMT2	AEBP2	5
PTK2	AEBP2	6
PTK2B	AEBP2	11
PTPN1	AEBP2	6
PTPN2	AEBP2	5
PTPRC	AEBP2	11
PTPRE	AEBP2	6
PWP2	AEBP2	37
RAB18	AEBP2	5
RAB2A	AEBP2	5
RAB35	AEBP2	15
RAB4B	AEBP2	6
RAB7L1	AEBP2	7
RAB8B	AEBP2	14
RABGAP1L	AEBP2	13
RABIF	AEBP2	16
RAD17	AEBP2	9
RAP1A	AEBP2	11
RAP2A	AEBP2	7
RASEF	AEBP2	6
RASSF4	AEBP2	8
RASSF6	AEBP2	12
RBM15	AEBP2	13
RBM9	AEBP2	7
RFXANK	AEBP2	5
RGS13	AEBP2	12
RICTOR	AEBP2	9
RIPK2	AEBP2	5
RIT1	AEBP2	11
RNF14	AEBP2	5
RNF4	AEBP2	7
RRAGC	AEBP2	5
SGPL1	AEBP2	5
SIRPG	AEBP2	5
SKAP2	AEBP2	5
SMAP2	AEBP2	6
SNCA	AEBP2	6
SNX17	AEBP2	15
SOCS1	AEBP2	7
SOCS5	AEBP2	5
SOD2	AEBP2	12
SOS1	AEBP2	7
SPG21	AEBP2	9
SRI	AEBP2	19
SRPK2	AEBP2	5
STAP1	AEBP2	5
STAT3	AEBP2	5
STAT5B	AEBP2	7
STK38	AEBP2	13
STK4	AEBP2	9
STUB1	AEBP2	6
SYK	AEBP2	5
TAGAP	AEBP2	11
TBC1D1	AEBP2	6
TBC1D23	AEBP2	8
TBC1D4	AEBP2	7
TBL1XR1	AEBP2	15
TEX2	AEBP2	9
TLE4	AEBP2	5
TLK1	AEBP2	5
TLR8	AEBP2	5
TNFRSF10B	AEBP2	6
TRAF4	AEBP2	7
TRAF5	AEBP2	5
TRIAP1	AEBP2	5
TRIM13	AEBP2	6
TRIM38	AEBP2	9
TRIP10	AEBP2	16
TSC1	AEBP2	7
TTRAP	AEBP2	9
TXN	AEBP2	6
TYMS	AEBP2	34
UBE2C	AEBP2	8
UBR5	AEBP2	5
USP33	AEBP2	5
WDR12	AEBP2	15
XPA	AEBP2	9
YWHAG	AEBP2	5
YWHAZ	AEBP2	15
ZNF259	AEBP2	17
ZWINT	AEBP2	5
ABI1	AFF1	30
ABR	AFF1	7
ACVR1B	AFF1	61
ADAM9	AFF1	19
ADIPOR1	AFF1	8
ADIPOR2	AFF1	11
AEN	AFF1	12
AGK	AFF1	8
AKAP13	AFF1	34
AKAP9	AFF1	5
AKT2	AFF1	6
ALCAM	AFF1	7
ALMS1	AFF1	5
APC	AFF1	9
APLP2	AFF1	13
APPL1	AFF1	6
ARF4	AFF1	8
ARFGEF2	AFF1	5
ARHGAP15	AFF1	34
ARHGAP24	AFF1	12
ARHGAP4	AFF1	12
ARHGAP9	AFF1	12
ARHGDIB	AFF1	5
ARHGEF1	AFF1	6
ARHGEF7	AFF1	23
ARID1A	AFF1	17
ARL1	AFF1	5
ATM	AFF1	14
ATP2C1	AFF1	174
AZI2	AFF1	10
BAG1	AFF1	14
BAX	AFF1	9
BID	AFF1	9
BLK	AFF1	16
BLNK	AFF1	65
BNIP3	AFF1	6
BRCC3	AFF1	8
CALR	AFF1	6
CAMK4	AFF1	33
CAMLG	AFF1	5
CAP1	AFF1	11
CARD11	AFF1	10
CARD8	AFF1	9
CARHSP1	AFF1	23
CASP3	AFF1	18
CASP7	AFF1	16
CBL	AFF1	7
CD24	AFF1	34
CD27	AFF1	32
CD38	AFF1	10
CD47	AFF1	5
CD53	AFF1	11
CD74	AFF1	27
CD81	AFF1	7
CDK4	AFF1	11
CDK5R1	AFF1	9
CDK7	AFF1	7
CENTB1	AFF1	13
CENTG3	AFF1	5
CEP57	AFF1	21
CEP63	AFF1	10
CERK	AFF1	5
CFL1	AFF1	8
CHMP5	AFF1	7
CITED2	AFF1	11
CLEC2D	AFF1	22
[truncated: 369,850+ more rows]

## Sheet: CINDy Lung
	Part I					Part II					Part III
Modulator	Transcription Factor	Number of Triplets affected			Modulator	Transcription Factor	Number of Triplets affected			Modulator	Transcription Factor	Number of Triplets affected
ABCA1	AATF	33			APBB1IP	NR1D2	10			SIPA1L3	ZNF17	21
ABI1	AATF	28			APBB2	NR1D2	2			SIRPB1	ZNF17	58
ABL1	AATF	4			APC	NR1D2	2			SIRPG	ZNF17	7
ABL2	AATF	18			APOA1	NR1D2	3			SIT1	ZNF17	11
ABR	AATF	45			APOE	NR1D2	2			SLA2	ZNF17	6
ACAP1	AATF	26			APOL3	NR1D2	3			SLC20A1	ZNF17	3
ACAP2	AATF	10			APPL1	NR1D2	2			SLC35B2	ZNF17	4
ACAP3	AATF	2			ARAF	NR1D2	4			SLC44A2	ZNF17	5
ACCN2	AATF	2			ARAP2	NR1D2	2			SLC7A1	ZNF17	5
ACIN1	AATF	32			ARF4	NR1D2	5			SMAD4	ZNF17	3
ACOT11	AATF	8			ARHGAP11A	NR1D2	7			SMAD6	ZNF17	3
ACTL6A	AATF	125			ARHGAP11B	NR1D2	2			SMAD7	ZNF17	2
ACVR1	AATF	2			ARHGAP15	NR1D2	6			SMAD9	ZNF17	6
ACVR1B	AATF	7			ARHGAP18	NR1D2	7			SMC1A	ZNF17	7
ACVR2A	AATF	3			ARHGAP24	NR1D2	5			SMC3	ZNF17	13
ACVRL1	AATF	41			ARHGAP25	NR1D2	8			SMO	ZNF17	16
ADA	AATF	6			ARHGAP29	NR1D2	2			SMPD1	ZNF17	4
ADAM10	AATF	4			ARHGAP30	NR1D2	12			SMPD2	ZNF17	2
ADAM11	AATF	2			ARHGAP5	NR1D2	2			SMURF1	ZNF17	2
ADAM17	AATF	6			ARHGAP6	NR1D2	8			SNCA	ZNF17	5
ADAM9	AATF	2			ARHGAP9	NR1D2	4			SNX13	ZNF17	2
ADAMDEC1	AATF	14			ARHGEF11	NR1D2	2			SNX27	ZNF17	4
ADAMTS1	AATF	27			ARHGEF15	NR1D2	18			SOCS2	ZNF17	3
ADAP1	AATF	3			ARHGEF16	NR1D2	5			SOCS3	ZNF17	3
ADAP2	AATF	34			ARHGEF3	NR1D2	6			SOCS4	ZNF17	2
ADCY8	AATF	18			ARHGEF6	NR1D2	15			SOCS7	ZNF17	2
ADIPOR1	AATF	3			ARL11	NR1D2	9			SOD1	ZNF17	3
ADIPOR2	AATF	32			ARL3	NR1D2	2			SOD2	ZNF17	2
ADORA1	AATF	2			ARNTL	NR1D2	12			SORBS1	ZNF17	5
ADORA2A	AATF	2			ARNTL2	NR1D2	3			SORBS3	ZNF17	5
ADORA2B	AATF	16			ARRB1	NR1D2	9			SOSTDC1	ZNF17	2
ADORA3	AATF	17			ARRB2	NR1D2	14			SOX17	ZNF17	3
ADRA1A	AATF	35			ASB2	NR1D2	2			SOX2	ZNF17	2
ADRA1D	AATF	16			ASB8	NR1D2	2			SPA17	ZNF17	7
ADRA2C	AATF	6			ASB9	NR1D2	2			SPAG5	ZNF17	43
ADRB1	AATF	11			ASGR2	NR1D2	5			SPARC	ZNF17	5
ADRB2	AATF	40			ATP2A2	NR1D2	2			SPARCL1	ZNF17	7
ADRB3	AATF	2			AURKA	NR1D2	9			SPATA13	ZNF17	3
ADRBK1	AATF	6			AXIN2	NR1D2	5			SPEN	ZNF17	11
ADRBK2	AATF	2			AXL	NR1D2	4			SPN	ZNF17	8
AEN	AATF	3			AZI2	NR1D2	3			SPOCK1	ZNF17	6
AES	AATF	14			BAD	NR1D2	2			SPOCK2	ZNF17	2
AFAP1L2	AATF	5			BAIAP2L1	NR1D2	2			SPRED1	ZNF17	3
AGAP1	AATF	4			BAIAP2L2	NR1D2	2			SPRY2	ZNF17	2
AGAP11	AATF	7			BAK1	NR1D2	4			SPSB1	ZNF17	2
AGAP2	AATF	46			BAMBI	NR1D2	2			SPSB4	ZNF17	2
AGAP3	AATF	6			BCKDK	NR1D2	3			SPTBN1	ZNF17	7
AGAP4	AATF	21			BCL9	NR1D2	3			SRGAP1	ZNF17	3
AGAP5	AATF	9			BCR	NR1D2	3			SRGAP2	ZNF17	3
AGAP6	AATF	20			BHLHA15	NR1D2	2			SRPK1	ZNF17	15
AGAP8	AATF	5			BID	NR1D2	2			SSTR1	ZNF17	8
AGER	AATF	29			BLK	NR1D2	5			SSTR4	ZNF17	2
AGFG2	AATF	10			BLM	NR1D2	10			STAC	ZNF17	11
AGK	AATF	4			BMPER	NR1D2	2			STAC3	ZNF17	16
AGPAT1	AATF	6			BMPR2	NR1D2	2			STAM	ZNF17	2
AGPAT2	AATF	3			BMX	NR1D2	6			STAMBP	ZNF17	5
AGPAT9	AATF	7			BRCA1	NR1D2	5			STARD13	ZNF17	4
AGRN	AATF	6			BRCA2	NR1D2	3			STARD8	ZNF17	15
AGRP	AATF	18			BRCC3	NR1D2	2			STAT1	ZNF17	3
AGTR1	AATF	27			BRIP1	NR1D2	11			STAT2	ZNF17	7
AGTR2	AATF	8			BSG	NR1D2	4			STAT5A	ZNF17	4
AHR	AATF	6			BTK	NR1D2	29			STAT6	ZNF17	6
AIDA	AATF	2			BTLA	NR1D2	4			STK17A	ZNF17	4
AIFM1	AATF	20			BUB1B	NR1D2	28			STK17B	ZNF17	3
AIFM2	AATF	4			C1QTNF2	NR1D2	3			STK38	ZNF17	6
AIMP1	AATF	23			C1orf230	NR1D2	3			STK4	ZNF17	3
AKAP10	AATF	4			C2CD3	NR1D2	2			STOML3	ZNF17	8
AKAP11	AATF	70			C3AR1	NR1D2	5			STX2	ZNF17	3
AKAP12	AATF	22			C5AR1	NR1D2	16			STYXL1	ZNF17	6
AKAP13	AATF	74			C6	NR1D2	3			SUCNR1	ZNF17	3
AKAP5	AATF	6			C9orf100	NR1D2	8			SYDE1	ZNF17	2
AKAP7	AATF	6			CABYR	NR1D2	4			SYDE2	ZNF17	4
AKAP8	AATF	6			CACNB4	NR1D2	3			SYK	ZNF17	2
AKAP9	AATF	46			CALCOCO1	NR1D2	3			TAC3	ZNF17	2
AKT1	AATF	9			CALCRL	NR1D2	8			TACR1	ZNF17	3
AKT1S1	AATF	8			CALM1	NR1D2	8			TACSTD2	ZNF17	3
AKT3	AATF	25			CALM3	NR1D2	2			TAGAP	ZNF17	7
ALCAM	AATF	3			CALR	NR1D2	2			TAOK3	ZNF17	2
ALMS1	AATF	84			CAMK4	NR1D2	4			TAX1BP3	ZNF17	3
ALS2	AATF	11			CANT1	NR1D2	2			TBC1D10A	ZNF17	2
AMBP	AATF	4			CAPN5	NR1D2	2			TBC1D10C	ZNF17	6
AMFR	AATF	8			CAPS	NR1D2	3			TBC1D13	ZNF17	2
ANG	AATF	2			CARD11	NR1D2	2			TBC1D15	ZNF17	2
ANGPT1	AATF	26			CARD14	NR1D2	5			TBC1D16	ZNF17	2
ANGPT2	AATF	2			CARD8	NR1D2	3			TBC1D17	ZNF17	15
ANGPT4	AATF	14			CARHSP1	NR1D2	2			TBC1D2	ZNF17	6
ANGPTL1	AATF	53			CASP1	NR1D2	8			TBC1D20	ZNF17	3
ANGPTL2	AATF	12			CASS4	NR1D2	5			TBC1D23	ZNF17	2
ANGPTL5	AATF	13			CAT	NR1D2	4			TBC1D2B	ZNF17	4
ANGPTL7	AATF	20			CAV1	NR1D2	15			TBC1D3B	ZNF17	5
ANK3	AATF	21			CAV2	NR1D2	6			TBC1D4	ZNF17	2
ANKDD1A	AATF	8			CAV3	NR1D2	2			TBC1D5	ZNF17	3
ANKRD1	AATF	61			CBLC	NR1D2	8			TBC1D7	ZNF17	2
ANP32A	AATF	11			CCBP2	NR1D2	4			TBC1D9	ZNF17	9
ANXA1	AATF	9			CCDC47	NR1D2	2			TBC1D9B	ZNF17	3
ANXA3	AATF	35			CCL13	NR1D2	2			TBL1XR1	ZNF17	3
ANXA4	AATF	13			CCL19	NR1D2	2			TEK	ZNF17	9
ANXA5	AATF	12			CCL23	NR1D2	3			TENC1	ZNF17	9
AP3S1	AATF	37			CCL4	NR1D2	3			TEX2	ZNF17	2
APAF1	AATF	3			CCL5	NR1D2	7			TFG	ZNF17	17
APBA3	AATF	2			CCM2	NR1D2	2			TGFA	ZNF17	5
APBB1	AATF	41			CCNA2	NR1D2	8			TGFB1I1	ZNF17	6
APBB1IP	AATF	16			CCND3	NR1D2	2			TGFB3	ZNF17	3
APBB2	AATF	145			CCNE1	NR1D2	10			TGFBR2	ZNF17	28
APC	AATF	169			CCR1	NR1D2	6			TGFBR3	ZNF17	16
APH1A	AATF	45			CCR7	NR1D2	3			THOP1	ZNF17	4
APH1B	AATF	6			CCRL1	NR1D2	6			THRAP3	ZNF17	3
APLN	AATF	2			CCRL2	NR1D2	20			THY1	ZNF17	21
APLNR	AATF	2			CD101	NR1D2	4			TICAM1	ZNF17	2
APLP2	AATF	14			CD14	NR1D2	2			TIE1	ZNF17	12
APOA1	AATF	17			CD2	NR1D2	8			TIMM50	ZNF17	6
APOL3	AATF	35			CD226	NR1D2	3			TIMP2	ZNF17	2
APPL1	AATF	4			CD247	NR1D2	5			TIPARP	ZNF17	3
APPL2	AATF	8			CD27	NR1D2	12			TIPIN	ZNF17	3
AR	AATF	18			CD28	NR1D2	4			TLE3	ZNF17	2
ARAF	AATF	9			CD2AP	NR1D2	4			TLE4	ZNF17	11
ARAP1	AATF	22			CD33	NR1D2	15			TLK2	ZNF17	2
ARAP2	AATF	56			CD36	NR1D2	10			TLR10	ZNF17	3
ARAP3	AATF	39			CD38	NR1D2	2			TLR2	ZNF17	4
AREG	AATF	2			CD3D	NR1D2	5			TLR4	ZNF17	30
ARF1	AATF	48			CD3E	NR1D2	13			TLR6	ZNF17	4
ARF3	AATF	8			CD3G	NR1D2	4			TLR7	ZNF17	4
ARF4	AATF	71			CD4	NR1D2	6			TLR8	ZNF17	11
ARF5	AATF	21			CD44	NR1D2	2			TMED4	ZNF17	3
ARFGAP1	AATF	5			CD48	NR1D2	7			TMEM9B	ZNF17	8
ARFGAP3	AATF	4			CD53	NR1D2	11			TMOD2	ZNF17	8
ARFGEF2	AATF	8			CD7	NR1D2	4			TMPRSS6	ZNF17	3
ARFIP2	AATF	7			CD74	NR1D2	3			TNFAIP6	ZNF17	6
ARFRP1	AATF	2			CD79A	NR1D2	4			TNFRSF10B	ZNF17	2
ARHGAP1	AATF	18			CD79B	NR1D2	5			TNFRSF17	ZNF17	4
ARHGAP10	AATF	5			CD80	NR1D2	3			TNFRSF1A	ZNF17	2
ARHGAP11A	AATF	57			CD81	NR1D2	18			TNFRSF1B	ZNF17	11
ARHGAP11B	AATF	41			CD83	NR1D2	7			TNFRSF21	ZNF17	6
ARHGAP15	AATF	47			CD8A	NR1D2	12			TNFRSF8	ZNF17	6
ARHGAP17	AATF	20			CD8B	NR1D2	3			TNFSF12	ZNF17	36
ARHGAP18	AATF	31			CDC42	NR1D2	2			TNFSF13	ZNF17	26
ARHGAP19	AATF	55			CDC42EP3	NR1D2	3			TNFSF13B	ZNF17	6
ARHGAP20	AATF	9			CDH13	NR1D2	2			TNFSF9	ZNF17	2
ARHGAP21	AATF	83			CDK18	NR1D2	2			TNIK	ZNF17	11
ARHGAP23	AATF	115			CDK4	NR1D2	2			TNK2	ZNF17	3
ARHGAP24	AATF	26			CEACAM6	NR1D2	2			TNR	ZNF17	3
ARHGAP25	AATF	48			CELSR3	NR1D2	3			TNXB	ZNF17	4
ARHGAP26	AATF	13			CENPI	NR1D2	11			TOP2A	ZNF17	19
ARHGAP27	AATF	15			CFD	NR1D2	14			TP53	ZNF17	3
ARHGAP28	AATF	5			CFL1	NR1D2	2			TP63	ZNF17	2
ARHGAP29	AATF	56			CHD8	NR1D2	6			TRAF1	ZNF17	9
ARHGAP30	AATF	83			CHEK1	NR1D2	7			TRAF2	ZNF17	2
ARHGAP4	AATF	2			CHEK2	NR1D2	3			TRAF4	ZNF17	4
ARHGAP6	AATF	49			CHRM2	NR1D2	2			TRAF6	ZNF17	17
ARHGAP9	AATF	23			CHRNA2	NR1D2	2			TRAIP	ZNF17	13
ARHGDIA	AATF	10			CHRNA4	NR1D2	2			TREM1	ZNF17	3
ARHGDIB	AATF	15			CHRNA5	NR1D2	4			TRHDE	ZNF17	5
ARHGEF1	AATF	13			CHRNB4	NR1D2	2			TRIM16	ZNF17	4
ARHGEF10	AATF	33			CIT	NR1D2	3			TRIO	ZNF17	2
ARHGEF10L	AATF	3			CLCN6	NR1D2	5			TRIP10	ZNF17	2
ARHGEF11	AATF	74			CLEC1A	NR1D2	16			TSC1	ZNF17	3
ARHGEF12	AATF	23			CLEC4A	NR1D2	9			TSC2	ZNF17	4
ARHGEF15	AATF	72			CLEC7A	NR1D2	2			TSPAN12	ZNF17	3
ARHGEF16	AATF	18			CLIC3	NR1D2	12			TTN	ZNF17	3
ARHGEF17	AATF	106			CMKLR1	NR1D2	5			TULP4	ZNF17	31
ARHGEF18	AATF	83			CNIH2	NR1D2	2			TWSG1	ZNF17	2
ARHGEF19	AATF	3			CNKSR2	NR1D2	5			TXN	ZNF17	2
ARHGEF2	AATF	20			CNOT7	NR1D2	2			TXNDC12	ZNF17	3
ARHGEF3	AATF	3			CNTFR	NR1D2	2			TXNDC17	ZNF17	2
ARHGEF4	AATF	7			CNTN1	NR1D2	2			TXNIP	ZNF17	6
ARHGEF6	AATF	59			CNTN6	NR1D2	12			TYK2	ZNF17	2
ARHGEF7	AATF	40			CNTNAP3	NR1D2	4			TYMS	ZNF17	13
ARHGEF9	AATF	3			COL1A2	NR1D2	3			TYROBP	ZNF17	15
ARID1A	AATF	42			COL3A1	NR1D2	3			UBASH3A	ZNF17	3
ARID5B	AATF	8			COLEC12	NR1D2	13			UBE2B	ZNF17	7
ARL1	AATF	172			CORO1C	NR1D2	2			UBE2C	ZNF17	21
ARL2	AATF	38			CPZ	NR1D2	3			UBE2N	ZNF17	3
ARL2BP	AATF	12			CRABP2	NR1D2	3			UBR5	ZNF17	18
ARL3	AATF	5			CREB1	NR1D2	3			ULK1	ZNF17	6
ARL4A	AATF	2			CREBBP	NR1D2	5			UNC13B	ZNF17	3
ARL4C	AATF	2			CRK	NR1D2	2			UNC50	ZNF17	3
ARL4D	AATF	2			CSF1R	NR1D2	6			UNC5B	ZNF17	4
ARL5A	AATF	13			CSF2RB	NR1D2	4			UNC5CL	ZNF17	4
ARL5B	AATF	3			CSF3R	NR1D2	3			USP20	ZNF17	5
ARL6	AATF	65			CSK	NR1D2	2			VAPA	ZNF17	4
ARL8A	AATF	8			CSNK1G3	NR1D2	3			VAV3	ZNF17	3
ARL8B	AATF	7			CSNK2A1	NR1D2	2			VEGFC	ZNF17	2
ARNT	AATF	40			CSRNP1	NR1D2	2			VIPR1	ZNF17	16
ARNT2	AATF	10			CTNNAL1	NR1D2	3			VN1R1	ZNF17	4
ARNTL2	AATF	19			CUZD1	NR1D2	4			VN1R5	ZNF17	2
ARRB1	AATF	64			CXCL11	NR1D2	2			WDR12	ZNF17	25
ARRB2	AATF	4			CXCL9	NR1D2	2			WDR67	ZNF17	4
ARTN	AATF	5			CXCR3	NR1D2	3			WIF1	ZNF17	12
ASAP1	AATF	57			CXCR5	NR1D2	2			WISP1	ZNF17	18
ASAP2	AATF	132			CXCR6	NR1D2	3			WISP2	ZNF17	2
ASAP3	AATF	18			CYSLTR1	NR1D2	5			WNT10A	ZNF17	4
ASB1	AATF	5			CYSLTR2	NR1D2	2			WNT2	ZNF17	3
ASB12	AATF	4			CYTH3	NR1D2	3			WNT7A	ZNF17	9
ASB13	AATF	16			CYTH4	NR1D2	3			XCR1	ZNF17	2
ASB16	AATF	5			DAB2IP	NR1D2	6			XPA	ZNF17	4
ASB2	AATF	8			DACT1	NR1D2	2			XPC	ZNF17	5
ASB3	AATF	12			DAP3	NR1D2	10			XPR1	ZNF17	12
ASB6	AATF	4			DAPK1	NR1D2	5			YOD1	ZNF17	2
ASB7	AATF	2			DAPK2	NR1D2	12			YWHAG	ZNF17	10
ASB8	AATF	4			DARC	NR1D2	4			YWHAQ	ZNF17	5
ASPN	AATF	8			DCDC2B	NR1D2	2			YWHAZ	ZNF17	5
ATF6	AATF	6			DDAH1	NR1D2	2			ZAP70	ZNF17	6
ATF6B	AATF	9			DDR2	NR1D2	2			ZBTB33	ZNF17	3
ATG10	AATF	18			DEF8	NR1D2	3			ZC3H15	ZNF17	15
ATM	AATF	6			DEK	NR1D2	2			ZDHHC13	ZNF17	6
ATP2A1	AATF	13			DEPDC1	NR1D2	21			ZDHHC17	ZNF17	3
ATP2A2	AATF	10			DEPDC1B	NR1D2	14			ZEB1	ZNF17	8
ATP2C1	AATF	30			DEPDC6	NR1D2	2			ZEB2	ZNF17	14
ATP6AP2	AATF	9			DERL2	NR1D2	2			ZFAND6	ZNF17	3
ATR	AATF	19			DIABLO	NR1D2	2			ZFP106	ZNF17	2
ATRIP	AATF	5			DISP1	NR1D2	2			ZFYVE28	ZNF17	2
ATRNL1	AATF	2			DIXDC1	NR1D2	6			ZFYVE9	ZNF17	8
AURKA	AATF	116			DLC1	NR1D2	15			ZNF219	ZNF17	2
AVPR2	AATF	30			DLG5	NR1D2	14			ZNF8	ZNF17	244
AXIN1	AATF	8			DLL4	NR1D2	2			ZRANB1	ZNF17	3
AXIN2	AATF	3			DNAJA3	NR1D2	6			ZWINT	ZNF17	18
AXL	AATF	30			DOCK1	NR1D2	3			ABCA1	ZNF174	2
AZI2	AATF	10			DOK2	NR1D2	27			ABL2	ZNF174	3
AZU1	AATF	3			DOK3	NR1D2	15			ACAP1	ZNF174	26
BAD	AATF	10			DPYSL2	NR1D2	9			ACIN1	ZNF174	4
BAG1	AATF	24			DUOX1	NR1D2	6			ACOT11	ZNF174	2
BAI1	AATF	2			DUSP22	NR1D2	3			ACTL6A	ZNF174	15
BAI3	AATF	9			DVL3	NR1D2	2			ACVR1	ZNF174	2
BAIAP2	AATF	31			ECM1	NR1D2	3			ACVRL1	ZNF174	21
BAIAP2L1	AATF	8			ECSIT	NR1D2	2			ADA	ZNF174	2
BAIAP3	AATF	3			ECT2	NR1D2	10			ADAM17	ZNF174	7
BAK1	AATF	18			EDA	NR1D2	2			ADAM9	ZNF174	5
BAMBI	AATF	18			EDN3	NR1D2	3			ADAMTS1	ZNF174	2
BAX	AATF	3			EDNRB	NR1D2	19			ADCY8	ZNF174	5
BBC3	AATF	8			EEF1E1	NR1D2	2			ADIPOR1	ZNF174	2
BCAM	AATF	4			EGLN2	NR1D2	3			ADIPOR2	ZNF174	2
BCAR3	AATF	7			EID2	NR1D2	2			ADM	ZNF174	2
BCKDK	AATF	2			EIF2AK2	NR1D2	2			ADORA2A	ZNF174	2
BCL2	AATF	7			EIF4EBP1	NR1D2	3			ADORA3	ZNF174	4
BCL2L10	AATF	2			ELMO1	NR1D2	4			ADRA1A	ZNF174	6
BCL2L13	AATF	4			ELTD1	NR1D2	2			ADRA1D	ZNF174	7
BCL6	AATF	4			EMR1	NR1D2	6			ADRA2A	ZNF174	2
BCL9	AATF	54			EMR3	NR1D2	3			ADRA2C	ZNF174	2
BCL9L	AATF	20			ENG	NR1D2	5			ADRB1	ZNF174	5
BCR	AATF	4			EPAS1	NR1D2	41			ADRB2	ZNF174	8
BHLHA15	AATF	5			EPHA10	NR1D2	2			AES	ZNF174	7
BID	AATF	22			EPHB6	NR1D2	4			AGAP11	ZNF174	3
BIRC2	AATF	18			EPS15	NR1D2	2			AGAP2	ZNF174	16
BLK	AATF	6			ERBB2IP	NR1D2	3			AGAP3	ZNF174	2
BLM	AATF	95			ERBB4	NR1D2	6			AGAP4	ZNF174	2
BLNK	AATF	2			ERG	NR1D2	20			AGAP6	ZNF174	4
BMP2	AATF	2			ERO1L	NR1D2	4			AGER	ZNF174	30
BMP4	AATF	2			EVL	NR1D2	3			AGRP	ZNF174	5
BMP6	AATF	10			EZH2	NR1D2	10			AGTR1	ZNF174	10
BMP7	AATF	3			F10	NR1D2	4			AGTR2	ZNF174	2
BMPER	AATF	14			F2RL1	NR1D2	2			AIFM1	ZNF174	2
BMPR1A	AATF	3			FAM13B	NR1D2	2			AKAP11	ZNF174	6
BMPR2	AATF	31			FAS	NR1D2	2			AKAP12	ZNF174	5
BMX	AATF	9			FBXO6	NR1D2	5			AKAP13	ZNF174	16
BNIP3	AATF	59			FCER1G	NR1D2	8			AKAP7	ZNF174	3
BRAF	AATF	22			FCGR1A	NR1D2	7			AKAP9	ZNF174	5
BRAP	AATF	4			FCGR2B	NR1D2	2			AKT1	ZNF174	2
BRCA1	AATF	78			FCN3	NR1D2	6			AKT3	ZNF174	7
BRCA2	AATF	8			FEN1	NR1D2	13			ALDH1A2	ZNF174	3
BRCC3	AATF	6			FGA	NR1D2	2			ALMS1	ZNF174	11
BRD7	AATF	5			FGD2	NR1D2	5			ALS2	ZNF174	7
BRD8	AATF	2			FGD5	NR1D2	18			AMFR	ZNF174	2
BRE	AATF	9			FGF11	NR1D2	10			ANG	ZNF174	3
BRIP1	AATF	150			FGF2	NR1D2	6			ANGPT1	ZNF174	22
BSG	AATF	4			FGFR2	NR1D2	6			ANGPT4	ZNF174	3
BST2	AATF	9			FGFR4	NR1D2	5			ANGPTL1	ZNF174	12
BTK	AATF	83			FGL2	NR1D2	3			ANGPTL2	ZNF174	2
BTLA	AATF	31			FHL2	NR1D2	3			ANGPTL5	ZNF174	3
BTRC	AATF	15			FIGF	NR1D2	5			ANGPTL7	ZNF174	5
BUB1B	AATF	77			FLT3	NR1D2	3			ANK1	ZNF174	2
BUD31	AATF	74			FLT3LG	NR1D2	2			ANK3	ZNF174	2
C16orf5	AATF	9			FLT4	NR1D2	7			ANKRD1	ZNF174	2
C18orf32	AATF	56			FOS	NR1D2	2			ANXA3	ZNF174	4
C19orf62	AATF	35			FOXF1	NR1D2	5			ANXA4	ZNF174	3
C1QTNF2	AATF	18			FOXO1	NR1D2	3			ANXA5	ZNF174	2
C2CD3	AATF	39			FOXO4	NR1D2	2			APBB1	ZNF174	65
C3	AATF	13			FPR1	NR1D2	4			APBB1IP	ZNF174	4
C3AR1	AATF	19			FPR2	NR1D2	6			APC	ZNF174	14
C5AR1	AATF	41			FPR3	NR1D2	5			APH1A	ZNF174	3
C6	AATF	6			FSTL3	NR1D2	4			APH1B	ZNF174	4
C6orf170	AATF	3			FYB	NR1D2	6			APLP2	ZNF174	2
C9orf100	AATF	18			FZD4	NR1D2	2			APOL3	ZNF174	3
C9orf86	AATF	5			GAB1	NR1D2	34			AR	ZNF174	5
C9orf89	AATF	22			GAB2	NR1D2	3			ARAP1	ZNF174	6
CA8	AATF	3			GAPVD1	NR1D2	2			ARAP3	ZNF174	4
CABIN1	AATF	12			GARNL3	NR1D2	2			ARF1	ZNF174	2
CABYR	AATF	15			GAS6	NR1D2	25			ARFGEF1	ZNF174	3
CACNA1A	AATF	2			GDF10	NR1D2	2			ARFGEF2	ZNF174	6
CACNA1I	AATF	3			GEFT	NR1D2	2			ARHGAP1	ZNF174	2
CACNB3	AATF	12			GFRA1	NR1D2	2			ARHGAP10	ZNF174	2
CACNB4	AATF	25			GFRA2	NR1D2	2			ARHGAP11A	ZNF174	52
CALCA	AATF	8			GGCT	NR1D2	5			ARHGAP11B	ZNF174	8
CALCB	AATF	4			GHR	NR1D2	14			ARHGAP15	ZNF174	8
CALCOCO1	AATF	36			GIGYF1	NR1D2	2			ARHGAP18	ZNF174	9
CALCRL	AATF	33			GLI3	NR1D2	2			ARHGAP20	ZNF174	5
CALM1	AATF	28			GMIP	NR1D2	2			ARHGAP23	ZNF174	5
CALR	AATF	45			GNA11	NR1D2	3			ARHGAP24	ZNF174	4
CAMK1	AATF	11			GNAI2	NR1D2	13			ARHGAP25	ZNF174	16
CAMK4	AATF	2			GNAQ	NR1D2	2			ARHGAP27	ZNF174	2
CAMKK2	AATF	13			GNB4	NR1D2	5			ARHGAP30	ZNF174	5
CAMLG	AATF	28			GNG2	NR1D2	5			ARHGAP5	ZNF174	2
CANT1	AATF	3			GNG7	NR1D2	9			ARHGAP6	ZNF174	23
CAP1	AATF	4			GNGT2	NR1D2	8			ARHGAP9	ZNF174	12
CAPN5	AATF	14			GPBAR1	NR1D2	18			ARHGEF10	ZNF174	2
CARD10	AATF	7			GPC3	NR1D2	4			ARHGEF11	ZNF174	14
CARD11	AATF	22			GPER	NR1D2	9			ARHGEF12	ZNF174	2
CARD14	AATF	12			GPR109B	NR1D2	2			ARHGEF15	ZNF174	28
CARD8	AATF	17			GPR110	NR1D2	3			ARHGEF16	ZNF174	7
CARD9	AATF	2			GPR114	NR1D2	2			ARHGEF17	ZNF174	20
CARHSP1	AATF	3			GPR116	NR1D2	7			ARHGEF2	ZNF174	5
CASKIN1	AATF	3			GPR120	NR1D2	8			ARHGEF6	ZNF174	11
CASP1	AATF	30			GPR124	NR1D2	5			ARID1A	ZNF174	8
CASP3	AATF	82			GPR132	NR1D2	3			ARL14	ZNF174	11
CASP7	AATF	6			GPR133	NR1D2	3			ARL2	ZNF174	3
CASP8AP2	AATF	11			GPR146	NR1D2	6			ARL2BP	ZNF174	4
CASS4	AATF	69			GPR153	NR1D2	3			ARL5B	ZNF174	8
CAT	AATF	67			GPR155	NR1D2	2			ARL6	ZNF174	4
CAV1	AATF	37			GPR161	NR1D2	3			ARNT	ZNF174	9
CAV2	AATF	98			GPR171	NR1D2	3			ARNTL2	ZNF174	2
CAV3	AATF	27			GPR174	NR1D2	8			ARRB1	ZNF174	5
CBL	AATF	106			GPR176	NR1D2	2			ASAP1	ZNF174	4
CBLB	AATF	5			GPR18	NR1D2	4			ASAP3	ZNF174	22
CBLC	AATF	39			GPR183	NR1D2	2			ASB2	ZNF174	2
CBY1	AATF	20			GPR19	NR1D2	2			ASB7	ZNF174	3
CC2D1A	AATF	42			GPR39	NR1D2	2			ASB8	ZNF174	4
CCBP2	AATF	2			GPR4	NR1D2	3			ASPN	ZNF174	2
CCDC47	AATF	14			GPR65	NR1D2	10			ATF6B	ZNF174	2
CCDC88C	AATF	24			GPR82	NR1D2	2			ATP2A2	ZNF174	4
CCL11	AATF	3			GPR84	NR1D2	8			ATP2C1	ZNF174	2
CCL13	AATF	5			GPRC5A	NR1D2	4			AURKA	ZNF174	24
CCL17	AATF	3			GPSM1	NR1D2	2			AVPR2	ZNF174	3
CCL19	AATF	28			GPSM3	NR1D2	4			AXIN1	ZNF174	3
CCL22	AATF	3			GRAP	NR1D2	5			AXIN2	ZNF174	9
CCL23	AATF	19			GRASP	NR1D2	15			AXL	ZNF174	5
CCL24	AATF	2			GREM1	NR1D2	4			AZI2	ZNF174	3
CCL4	AATF	14			GRIA1	NR1D2	16			BAI1	ZNF174	3
CCL4L2	AATF	2			GRIK4	NR1D2	23			BAI2	ZNF174	2
CCL5	AATF	14			GRK5	NR1D2	7			BAI3	ZNF174	12
CCL7	AATF	10			GRN	NR1D2	8			BAIAP2L1	ZNF174	5
CCL8	AATF	2			GSG2	NR1D2	3			BAMBI	ZNF174	4
CCM2	AATF	35			GSK3A	NR1D2	2			BBC3	ZNF174	2
CCNA2	AATF	122			GTSE1	NR1D2	19			BCL10	ZNF174	34
CCND1	AATF	12			GUCY1A2	NR1D2	2			BCL2L10	ZNF174	2
CCND3	AATF	3			GUCY1A3	NR1D2	2			BCL3	ZNF174	7
CCNE1	AATF	35			GZMA	NR1D2	5			BCL9	ZNF174	6
CCR1	AATF	3			GZMB	NR1D2	2			BIRC2	ZNF174	3
CCR2	AATF	2			H2AFX	NR1D2	6			BLK	ZNF174	2
CCR4	AATF	4			HBP1	NR1D2	6			BLM	ZNF174	26
CCR6	AATF	5			HCLS1	NR1D2	4			BLNK	ZNF174	2
CCR7	AATF	5			HDGF	NR1D2	6			BMP2	ZNF174	7
CCR8	AATF	34			HGS	NR1D2	2			BMP4	ZNF174	2
CCRL1	AATF	35			HHIP	NR1D2	6			BMP6	ZNF174	4
CCRL2	AATF	16			HINT1	NR1D2	5			BMP7	ZNF174	2
CD101	AATF	16			HMGB1	NR1D2	2			BMPER	ZNF174	3
CD14	AATF	14			HMOX1	NR1D2	4			BMPR2	ZNF174	5
CD164	AATF	15			HOMER2	NR1D2	2			BMX	ZNF174	3
CD19	AATF	10			HPGD	NR1D2	3			BNIP3	ZNF174	4
CD2	AATF	27			HSPA5	NR1D2	3			BRAF	ZNF174	2
CD226	AATF	8			HSPD1	NR1D2	24			BRCA1	ZNF174	24
CD244	AATF	22			HSPE1	NR1D2	12			BRCA2	ZNF174	5
CD247	AATF	29			HTR2A	NR1D2	2			BRCC3	ZNF174	3
CD27	AATF	31			HTR7	NR1D2	2			BRIP1	ZNF174	15
CD274	AATF	44			IFNAR2	NR1D2	2			BTK	ZNF174	6
CD28	AATF	19			IFNG	NR1D2	2			BTLA	ZNF174	12
CD2AP	AATF	37			IFNGR1	NR1D2	2			BUB1B	ZNF174	43
CD33	AATF	32			IFNGR2	NR1D2	6			BUD31	ZNF174	4
CD36	AATF	16			IGSF1	NR1D2	2			C19orf62	ZNF174	2
CD3D	AATF	29			IGSF6	NR1D2	6			C1QTNF2	ZNF174	14
CD3E	AATF	22			IHH	NR1D2	2			C1orf230	ZNF174	2
CD3EAP	AATF	2			IL10RB	NR1D2	2			C2CD3	ZNF174	4
CD3G	AATF	18			IL12RB1	NR1D2	4			C3	ZNF174	5
CD4	AATF	13			IL15	NR1D2	2			C3AR1	ZNF174	8
CD40	AATF	9			IL15RA	NR1D2	3			C6	ZNF174	3
CD44	AATF	8			IL17RA	NR1D2	2			C7orf16	ZNF174	3
CD47	AATF	2			IL1A	NR1D2	3			C9orf100	ZNF174	14
CD48	AATF	59			IL22RA2	NR1D2	2			CABIN1	ZNF174	4
CD53	AATF	32			IL27RA	NR1D2	2			CABYR	ZNF174	2
CD59	AATF	10			IL2RA	NR1D2	2			CACNA1A	ZNF174	2
CD7	AATF	16			IL2RB	NR1D2	4			CACNB4	ZNF174	3
CD70	AATF	2			IL2RG	NR1D2	3			CALCOCO1	ZNF174	24
CD74	AATF	7			IL5RA	NR1D2	2			CALCRL	ZNF174	11
CD79A	AATF	15			IL6ST	NR1D2	4			CALM3	ZNF174	2
CD79B	AATF	26			IL7R	NR1D2	5			CALR	ZNF174	9
CD80	AATF	8			INHBA	NR1D2	2			CAMK4	ZNF174	2
CD81	AATF	18			INSIG1	NR1D2	3			CANT1	ZNF174	3
CD83	AATF	7			IPO7	NR1D2	2			CARD11	ZNF174	4
CD8A	AATF	10			IPO8	NR1D2	2			CARD14	ZNF174	5
CD8B	AATF	3			IQGAP1	NR1D2	2			CARD8	ZNF174	5
CD97	AATF	43			IQSEC1	NR1D2	5			CARD9	ZNF174	2
CDA	AATF	15			IRAK1	NR1D2	7			CASKIN1	ZNF174	2
CDC42	AATF	80			ITGA11	NR1D2	10			CASP1	ZNF174	3
CDC42BPA	AATF	52			ITGA2	NR1D2	4			CASP3	ZNF174	3
CDC42BPB	AATF	69			ITGA7	NR1D2	2			CASS4	ZNF174	15
CDC42BPG	AATF	44			ITGA8	NR1D2	5			CAT	ZNF174	10
CDC42EP1	AATF	2			ITGA9	NR1D2	5			CAV1	ZNF174	9
CDC42EP4	AATF	18			ITGAE	NR1D2	3			CAV2	ZNF174	15
CDC42SE1	AATF	7			ITGAL	NR1D2	13			CAV3	ZNF174	9
CDC42SE2	AATF	9			ITGAM	NR1D2	2			CBLC	ZNF174	7
CDH13	AATF	27			ITGAV	NR1D2	2			CC2D1A	ZNF174	2
CDK18	AATF	8			ITGB2	NR1D2	5			CCBP2	ZNF174	4
CDK2	AATF	4			ITGB7	NR1D2	4			CCL19	ZNF174	4
CDK4	AATF	215			ITGBL1	NR1D2	2			CCL2	ZNF174	13
CDK5	AATF	72			ITK	NR1D2	8			CCL4	ZNF174	18
CDK5R1	AATF	42			ITLN2	NR1D2	6			CCL5	ZNF174	5
CDK7	AATF	26			ITPK1	NR1D2	5			CCNA2	ZNF174	49
CDKN1C	AATF	12			ITPKA	NR1D2	2			CCNE1	ZNF174	12
CDKN2A	AATF	5			JAK2	NR1D2	2			CCR1	ZNF174	7
CDKN2AIP	AATF	2			KALRN	NR1D2	2			CCR2	ZNF174	4
CDKN2B	AATF	21			KCNH2	NR1D2	2			CCR4	ZNF174	3
CDON	AATF	19			KCNIP3	NR1D2	2			CCR6	ZNF174	3
CEACAM1	AATF	4			KDM3A	NR1D2	2			CCR7	ZNF174	2
CEBPA	AATF	4			KHDRBS1	NR1D2	5			CCR8	ZNF174	2
CECR2	AATF	7			KIF26A	NR1D2	15			CCRL1	ZNF174	6
CELSR1	AATF	49			KIT	NR1D2	2			CCRL2	ZNF174	9
CELSR2	AATF	20			KLHL12	NR1D2	14			CD101	ZNF174	3
CELSR3	AATF	7			KLRB1	NR1D2	3			CD14	ZNF174	6
CENPI	AATF	58			KLRK1	NR1D2	6			CD164	ZNF174	7
CEP57	AATF	11			LAMA5	NR1D2	3			CD19	ZNF174	2
CEP63	AATF	7			LAT	NR1D2	4			CD2	ZNF174	15
CERK	AATF	3			LAT2	NR1D2	2			CD226	ZNF174	2
CFD	AATF	24			LATS1	NR1D2	3			CD244	ZNF174	2
CFL1	AATF	21			LATS2	NR1D2	3			CD247	ZNF174	13
CFLAR	AATF	5			LAX1	NR1D2	2			CD27	ZNF174	7
CHD8	AATF	98			LCK	NR1D2	11			CD274	ZNF174	3
CHEK1	AATF	85			LCP2	NR1D2	2			CD28	ZNF174	6
CHEK2	AATF	31			LGALS1	NR1D2	2			CD2AP	ZNF174	3
CHL1	AATF	41			LGALS9	NR1D2	2			CD33	ZNF174	5
CHMP5	AATF	28			LGR4	NR1D2	8			CD36	ZNF174	7
CHN1	AATF	19			LIFR	NR1D2	3			CD3D	ZNF174	6
CHP	AATF	4			LILRA2	NR1D2	4			CD3E	ZNF174	11
CHRD	AATF	19			LILRB3	NR1D2	4			CD3G	ZNF174	7
CHRM1	AATF	21			LILRB4	NR1D2	12			CD4	ZNF174	3
CHRM2	AATF	13			LIMD1	NR1D2	2			CD40	ZNF174	4
CHRM3	AATF	3			LPHN2	NR1D2	4			CD47	ZNF174	2
CHRM5	AATF	2			LPXN	NR1D2	8			CD48	ZNF174	12
CHRNA2	AATF	37			LRRK2	NR1D2	3			CD53	ZNF174	9
CHRNA4	AATF	9			LRRN3	NR1D2	12			CD59	ZNF174	6
CHRNA5	AATF	56			LSP1	NR1D2	2			CD7	ZNF174	2
CHRNA6	AATF	4			LTA	NR1D2	3			CD74	ZNF174	39
CHRNB1	AATF	9			LTB4R2	NR1D2	2			CD79B	ZNF174	4
CHRNB4	AATF	3			LTBP4	NR1D2	15			CD80	ZNF174	2
CHST11	AATF	17			MACF1	NR1D2	2			CD81	ZNF174	17
CHUK	AATF	10			MAGI1	NR1D2	39			CD83	ZNF174	9
CIDEB	AATF	3			MAGI3	NR1D2	2			CD8A	ZNF174	3
CIT	AATF	9			MAML2	NR1D2	3			CD97	ZNF174	8
CITED1	AATF	3			MAP2K3	NR1D2	2			CDA	ZNF174	3
CITED2	AATF	9			MAP2K6	NR1D2	2			CDC42EP3	ZNF174	2
CKS2	AATF	22			MAP3K11	NR1D2	2			CDC42SE1	ZNF174	3
CLCF1	AATF	3			MAP3K13	NR1D2	2			CDH13	ZNF174	8
CLCN6	AATF	52			MAP3K3	NR1D2	13			CDK2	ZNF174	7
CLEC1A	AATF	21			MAP3K9	NR1D2	2			CDK4	ZNF174	2
CLEC4A	AATF	27			MAP4K1	NR1D2	8			CDK5	ZNF174	3
CLEC4M	AATF	2			MAPK11	NR1D2	3			CDK7	ZNF174	11
CLEC5A	AATF	8			MAPK8	NR1D2	3			CDKL2	ZNF174	5
CLEC7A	AATF	6			MAPK8IP3	NR1D2	3			CDKN1C	ZNF174	3
CLIC1	AATF	64			MARCO	NR1D2	11			CDKN2A	ZNF174	3
CLIC2	AATF	12			MARK2	NR1D2	2			CDON	ZNF174	6
CLIC3	AATF	23			MATK	NR1D2	3			CEBPA	ZNF174	3
CLNK	AATF	3			MAVS	NR1D2	3			CECR2	ZNF174	17
CLOCK	AATF	6			MBIP	NR1D2	2			CELSR3	ZNF174	4
CMKLR1	AATF	30			MC1R	NR1D2	2			CENPI	ZNF174	15
CNGA3	AATF	17			MDFIC	NR1D2	4			CFD	ZNF174	8
CNIH	AATF	101			MED1	NR1D2	7			CFL1	ZNF174	4
CNIH3	AATF	5			MEN1	NR1D2	5			CHD8	ZNF174	9
CNIH4	AATF	42			MFAP4	NR1D2	17			CHEK1	ZNF174	30
CNKSR1	AATF	3			MGST2	NR1D2	2			CHEK2	ZNF174	4
CNKSR2	AATF	40			MICAL1	NR1D2	7			CHN2	ZNF174	2
CNOT7	AATF	16			MIF	NR1D2	5			CHP	ZNF174	3
CNR1	AATF	6			MINK1	NR1D2	3			CHRD	ZNF174	2
CNR2	AATF	5			MITF	NR1D2	7			CHRM1	ZNF174	11
CNTFR	AATF	24			MLL2	NR1D2	2			CHRM2	ZNF174	2
CNTLN	AATF	29			MLL3	NR1D2	3			CHRM3	ZNF174	23
CNTN1	AATF	3			MLL5	NR1D2	7			CHRNA2	ZNF174	3
CNTN6	AATF	24			MLLT4	NR1D2	4			CHRNA4	ZNF174	3
CNTNAP1	AATF	5			MLST8	NR1D2	3			CHRNA5	ZNF174	5
CNTNAP2	AATF	6			MPP1	NR1D2	5			CHRNB4	ZNF174	3
CNTNAP3	AATF	17			MPZL1	NR1D2	2			CITED2	ZNF174	4
COL15A1	AATF	25			MRGPRF	NR1D2	3			CKS2	ZNF174	26
COL16A1	AATF	27			MS4A2	NR1D2	3			CLCF1	ZNF174	4
COL1A2	AATF	48			MSH2	NR1D2	9			CLCN6	ZNF174	4
COL3A1	AATF	66			MSH6	NR1D2	5			CLEC1A	ZNF174	4
COL4A3	AATF	77			MYO10	NR1D2	2			CLEC4A	ZNF174	3
COL4A3BP	AATF	20			MYO9A	NR1D2	4			CLEC4M	ZNF174	2
COLEC12	AATF	31			MYO9B	NR1D2	2			CLEC7A	ZNF174	2
COMMD7	AATF	58			NCOA6	NR1D2	3			CLIC1	ZNF174	3
COPS2	AATF	9			NCOR1	NR1D2	2			CLIC2	ZNF174	23
COPS3	AATF	39			NDC80	NR1D2	18			CLIC3	ZNF174	8
CORO1C	AATF	66			NDFIP1	NR1D2	5			CLU	ZNF174	11
CORO2A	AATF	6			NDN	NR1D2	4			CNGA3	ZNF174	2
CPZ	AATF	13			NDST1	NR1D2	21			CNIH	ZNF174	4
CRABP2	AATF	32			NDUFS4	NR1D2	2			CNIH2	ZNF174	3
CRADD	AATF	22			NEDD4	NR1D2	2			CNKSR2	ZNF174	5
CREBBP	AATF	26			NEDD9	NR1D2	2			CNOT7	ZNF174	3
CREBL2	AATF	2			NET1	NR1D2	12			CNR2	ZNF174	4
CREM	AATF	4			NFAM1	NR1D2	8			CNTLN	ZNF174	2
CRHBP	AATF	5			NFAT5	NR1D2	3			CNTN1	ZNF174	2
CRIPAK	AATF	12			NFKB2	NR1D2	2			CNTN6	ZNF174	22
CRK	AATF	10			NISCH	NR1D2	3			COL15A1	ZNF174	4
CRKL	AATF	4			NKX2-1	NR1D2	3			COL1A2	ZNF174	5
CRYAB	AATF	7			NLE1	NR1D2	3			COL3A1	ZNF174	13
CSF1	AATF	2			NLRC3	NR1D2	11			COL4A3	ZNF174	3
CSF1R	AATF	29			NLRC4	NR1D2	19			COL4A3BP	ZNF174	3
CSF2RB	AATF	42			NLRP1	NR1D2	2			COLEC12	ZNF174	5
CSF3	AATF	2			NMU	NR1D2	2			COMMD7	ZNF174	3
CSF3R	AATF	11			NMUR1	NR1D2	3			COPS2	ZNF174	3
CSK	AATF	2			NOTCH1	NR1D2	7			COPS3	ZNF174	2
CSNK1D	AATF	7			NOTCH4	NR1D2	13			CORO1C	ZNF174	2
CSNK1E	AATF	13			NPHP1	NR1D2	2			CRABP2	ZNF174	3
CSNK1G1	AATF	13			NPM1	NR1D2	3			CRADD	ZNF174	3
CSNK1G2	AATF	7			NPR1	NR1D2	15			CREBBP	ZNF174	194
CSNK1G3	AATF	14			NPW	NR1D2	2			CREBL2	ZNF174	11
CSNK2A1	AATF	18			NR1H2	NR1D2	2			CREM	ZNF174	2
CSNK2A2	AATF	4			NR3C2	NR1D2	8			CRYAB	ZNF174	20
CSNK2B	AATF	37			NR4A1	NR1D2	3			CSF1	ZNF174	4
CSPG4	AATF	23			NRG3	NR1D2	13			CSF1R	ZNF174	7
CSRNP1	AATF	7			NTRK3	NR1D2	6			CSF2RB	ZNF174	6
CTGF	AATF	37			NUP62	NR1D2	3			CSF3	ZNF174	2
CTNNAL1	AATF	23			NXPH3	NR1D2	9			CSNK2B	ZNF174	4
CTNNBIP1	AATF	2			ODZ3	NR1D2	4			CSRNP1	ZNF174	5
CTNND1	AATF	31			ODZ4	NR1D2	2			CTF1	ZNF174	10
CTNND2	AATF	12			OGT	NR1D2	3			CTGF	ZNF174	2
CUZD1	AATF	7			OR51E1	NR1D2	2			CTNNBIP1	ZNF174	2
CX3CL1	AATF	13			OR6K3	NR1D2	2			CTNND1	ZNF174	2
CX3CR1	AATF	6			P2RX1	NR1D2	4			CTNND2	ZNF174	2
CXCL11	AATF	5			P2RX7	NR1D2	6			CX3CR1	ZNF174	2
CXCL12	AATF	5			P2RY1	NR1D2	3			CXCL5	ZNF174	5
CXCL9	AATF	22			P2RY14	NR1D2	5			CXCR2	ZNF174	3
CXCR2	AATF	8			P2RY6	NR1D2	4			CXCR3	ZNF174	9
CXCR3	AATF	41			P2RY8	NR1D2	11			CXCR6	ZNF174	5
CXCR4	AATF	5			PARK2	NR1D2	2			CYCS	ZNF174	9
CXCR5	AATF	18			PCNA	NR1D2	5			CYSLTR1	ZNF174	2
CXCR6	AATF	15			PCSK9	NR1D2	3			CYSLTR2	ZNF174	2
CXXC4	AATF	2			PDE10A	NR1D2	2			CYTH1	ZNF174	8
CXXC5	AATF	5			PDE1B	NR1D2	2			CYTH4	ZNF174	12
CYCS	AATF	59			PDE2A	NR1D2	12			D4S234E	ZNF174	4
CYP26B1	AATF	6			PDE3A	NR1D2	2			DAB2IP	ZNF174	9
CYSLTR1	AATF	12			PDE3B	NR1D2	2			DACT1	ZNF174	4
CYSLTR2	AATF	11			PDE4C	NR1D2	3			DAP3	ZNF174	15
CYTH1	AATF	128			PDE4D	NR1D2	2			DAPK1	ZNF174	5
CYTH3	AATF	4			PDE5A	NR1D2	17			DAPK2	ZNF174	10
CYTH4	AATF	18			PDE6G	NR1D2	4			DARC	ZNF174	2
CYTL1	AATF	2			PDGFC	NR1D2	2			DAXX	ZNF174	2
D4S234E	AATF	2			PDGFRA	NR1D2	3			DCBLD2	ZNF174	9
DAB2IP	AATF	152			PDK1	NR1D2	8			DCDC2	ZNF174	5
DACT1	AATF	13			PDPN	NR1D2	3			DCDC2B	ZNF174	2
DAP3	AATF	72			PECAM1	NR1D2	21			DCLK1	ZNF174	3
DAPK1	AATF	91			PER1	NR1D2	3			DDR2	ZNF174	4
DAPK2	AATF	79			PER3	NR1D2	66			DDX54	ZNF174	9
DAPK3	AATF	27			PGR	NR1D2	8			DEK	ZNF174	2
DAPP1	AATF	18			PHB	NR1D2	3			DEPDC1	ZNF174	71
DARC	AATF	7			PHIP	NR1D2	2			DEPDC1B	ZNF174	36
DBNL	AATF	4			PIGU	NR1D2	6			DEPDC4	ZNF174	2
DCBLD2	AATF	82			PIK3CG	NR1D2	2			DGKE	ZNF174	2
DCDC1	AATF	3			PIKFYVE	NR1D2	2			DGKQ	ZNF174	2
DCDC2	AATF	11			PILRA	NR1D2	22			DHCR24	ZNF174	2
DCLK1	AATF	2			PILRB	NR1D2	4			DIABLO	ZNF174	5
DCLK2	AATF	26			PITPNC1	NR1D2	2			DIRAS1	ZNF174	3
DDAH1	AATF	27			PKIG	NR1D2	6			DISP1	ZNF174	2
DDIT3	AATF	6			PLA2G1B	NR1D2	6			DLC1	ZNF174	18
DDIT4L	AATF	8			PLA2G4C	NR1D2	6			DLG5	ZNF174	4
DDR1	AATF	7			PLAU	NR1D2	5			DLL1	ZNF174	7
DDR2	AATF	41			PLCE1	NR1D2	3			DNAJA3	ZNF174	27
DDX54	AATF	49			PLCL1	NR1D2	2			DNAJC27	ZNF174	9
DEK	AATF	2			PLCXD2	NR1D2	2			DOCK1	ZNF174	4
DEPDC1	AATF	105			PLCXD3	NR1D2	3			DOK2	ZNF174	11
DEPDC1B	AATF	86			PLEK	NR1D2	4			DOK3	ZNF174	4
DEPDC4	AATF	10			PLEK2	NR1D2	4			DOK4	ZNF174	3
DEPDC5	AATF	31			PLXNA2	NR1D2	7			DPYSL2	ZNF174	19
DEPDC6	AATF	9			PLXNA4	NR1D2	2			DRD1	ZNF174	2
DEPDC7	AATF	9			PLXNB1	NR1D2	3			DST	ZNF174	2
DERL1	AATF	18			PLXNB3	NR1D2	2			DTHD1	ZNF174	3
DERL2	AATF	101			PNOC	NR1D2	4			DUOX1	ZNF174	17
DERL3	AATF	13			POFUT1	NR1D2	3			DUSP1	ZNF174	3
DFFA	AATF	19			PORCN	NR1D2	3			DUSP22	ZNF174	15
DFFB	AATF	2			PPAP2B	NR1D2	8			DUSP4	ZNF174	4
DGKA	AATF	2			PPARD	NR1D2	7			DUSP8	ZNF174	4
DGKD	AATF	3			PPARG	NR1D2	3			DVL3	ZNF174	2
DGKH	AATF	13			PPP1R15A	NR1D2	2			DYRK2	ZNF174	11
DGKI	AATF	2			PPP1R16B	NR1D2	4			ECT2	ZNF174	39
DGKQ	AATF	6			PPP1R1B	NR1D2	4			EDA	ZNF174	2
DGKZ	AATF	10			PPP2R5A	NR1D2	3			EDA2R	ZNF174	6
DHCR24	AATF	26			PPP2R5D	NR1D2	3			EDN1	ZNF174	3
DIABLO	AATF	114			PPP2R5E	NR1D2	2			EDN3	ZNF174	4
DIRAS1	AATF	5			PPP3CB	NR1D2	4			EDNRB	ZNF174	14
DISP1	AATF	76			PRAM1	NR1D2	20			EEF1D	ZNF174	5
DIXDC1	AATF	23			PRAME	NR1D2	2			EEF1E1	ZNF174	3
DKK2	AATF	5			PRDX1	NR1D2	2			EFS	ZNF174	12
DKK3	AATF	12			PRDX4	NR1D2	9			EGFR	ZNF174	2
DLC1	AATF	136			PREX1	NR1D2	5			EGLN2	ZNF174	2
DLG4	AATF	6			PREX2	NR1D2	2			EIF2AK2	ZNF174	6
DLG5	AATF	170			PRKCB	NR1D2	4			EIF2AK3	ZNF174	4
DLL1	AATF	12			PRKCE	NR1D2	27			EIF4EBP1	ZNF174	22
DLL3	AATF	4			PRKCQ	NR1D2	6			ELF1	ZNF174	2
DLL4	AATF	3			PRKG1	NR1D2	15			ELMO1	ZNF174	4
DNAJA3	AATF	19			PRKG2	NR1D2	4			ELTD1	ZNF174	3
DNAJC27	AATF	33			PRMT1	NR1D2	8			EMR1	ZNF174	2
DNASE1L3	AATF	23			PRRX1	NR1D2	7			EMR3	ZNF174	2
DNM2	AATF	13			PSENEN	NR1D2	2			ENG	ZNF174	8
DNMBP	AATF	6			PSTPIP1	NR1D2	3			EPAS1	ZNF174	15
DOCK1	AATF	9			PTGDR	NR1D2	2			EPHA1	ZNF174	4
DOCK7	AATF	62			PTGER4	NR1D2	11			EPHA10	ZNF174	7
DOK1	AATF	4			PTGES	NR1D2	4			EPHA2	ZNF174	3
DOK2	AATF	58			PTGES3	NR1D2	2			EPHA4	ZNF174	2
DOK3	AATF	10			PTGIR	NR1D2	5			EPHB2	ZNF174	5
DOK4	AATF	3			PTH1R	NR1D2	7			EPHB6	ZNF174	5
DOK5	AATF	9			PTK2	NR1D2	3			ERBB3	ZNF174	2
DPYSL2	AATF	50			PTK2B	NR1D2	3			ERBB4	ZNF174	17
DPYSL3	AATF	4			PTK7	NR1D2	3			ERC1	ZNF174	7
DRD1	AATF	2			PTPLA	NR1D2	4			ERCC6	ZNF174	2
DRD4	AATF	2			PTPN1	NR1D2	2			EREG	ZNF174	13
DRG2	AATF	13			PTPN11	NR1D2	2			ERG	ZNF174	20
DST	AATF	306			PTPN22	NR1D2	2			ERN1	ZNF174	2
DTHD1	AATF	2			PTPN6	NR1D2	7			ERO1L	ZNF174	23
DTNA	AATF	2			PTPRC	NR1D2	9			EVI5	ZNF174	4
DTX2	AATF	20			PTPRD	NR1D2	6			EVL	ZNF174	2
DTX3	AATF	3			PTPRM	NR1D2	5			EZH2	ZNF174	5
DTX4	AATF	5			PTPRT	NR1D2	2			F10	ZNF174	2
DUOX1	AATF	84			PYCARD	NR1D2	7			F2RL1	ZNF174	2
DUOX2	AATF	11			PYGO2	NR1D2	2			F3	ZNF174	5
DUSP16	AATF	3			RAB19	NR1D2	3			F7	ZNF174	2
DUSP19	AATF	13			RAB1B	NR1D2	2			FADD	ZNF174	2
DUSP22	AATF	14			RAB26	NR1D2	10			FAM123B	ZNF174	8
DUSP4	AATF	7			RAB32	NR1D2	3			FAM13B	ZNF174	16
DUSP6	AATF	5			RAB33A	NR1D2	3			FARP1	ZNF174	2
DUSP8	AATF	29			RAB39B	NR1D2	3			FARP2	ZNF174	3
DVL2	AATF	4			RAB40AL	NR1D2	2			FBXO6	ZNF174	5
DVL3	AATF	15			RAB8B	NR1D2	3			FBXO8	ZNF174	4
DYRK2	AATF	8			RABIF	NR1D2	4			FBXW4	ZNF174	10
ECE1	AATF	4			RAC2	NR1D2	9			FCER1G	ZNF174	6
ECM1	AATF	2			RAC3	NR1D2	4			FCGR1A	ZNF174	7
ECSIT	AATF	7			RACGAP1	NR1D2	9			FCN3	ZNF174	8
ECT2	AATF	97			RAD17	NR1D2	4			FEN1	ZNF174	12
ECT2L	AATF	3			RAMP2	NR1D2	28			FGD2	ZNF174	8
EDA	AATF	8			RAMP3	NR1D2	21			FGD3	ZNF174	5
EDAR	AATF	6			RAN	NR1D2	4			FGD4	ZNF174	9
EDN1	AATF	12			RANBP1	NR1D2	13			FGD5	ZNF174	30
EDN3	AATF	6			RAP1GAP	NR1D2	3			FGD6	ZNF174	6
EDNRA	AATF	10			RAP2B	NR1D2	2			FGF10	ZNF174	3
EDNRB	AATF	33			RAP2C	NR1D2	2			FGF11	ZNF174	7
EEF1D	AATF	9			RAPGEF1	NR1D2	3			FGF12	ZNF174	2
EEF1E1	AATF	49			RAPGEF2	NR1D2	13			FGF14	ZNF174	12
EFNA1	AATF	38			RAPGEF4	NR1D2	2			FGF18	ZNF174	6
EFS	AATF	12			RAPGEF5	NR1D2	2			FGF2	ZNF174	7
EGFR	AATF	15			RAPGEF6	NR1D2	2			FGFR2	ZNF174	4
EGLN2	AATF	2			RASAL1	NR1D2	4			FGFR4	ZNF174	20
EIF2AK2	AATF	4			RASAL3	NR1D2	10			FIGF	ZNF174	17
EIF2AK3	AATF	3			RASGEF1B	NR1D2	8			FLJ10357	ZNF174	2
EIF4EBP1	AATF	49			RASGRF1	NR1D2	7			FLNA	ZNF174	2
EIF4EBP2	AATF	29			RASGRF2	NR1D2	3			FLT3LG	ZNF174	5
ELK3	AATF	5			RASGRP2	NR1D2	2			FOS	ZNF174	2
ELMO1	AATF	15			RASGRP4	NR1D2	20			FOXF1	ZNF174	24
ELTD1	AATF	14			RASIP1	NR1D2	28			FOXN3	ZNF174	11
EMR1	AATF	34			RASSF2	NR1D2	8			FOXO1	ZNF174	2
EMR2	AATF	24			RASSF4	NR1D2	2			FOXO4	ZNF174	8
EMR3	AATF	25			RASSF6	NR1D2	3			FPR2	ZNF174	4
ENG	AATF	80			RASSF8	NR1D2	2			FRAT1	ZNF174	3
ENPP1	AATF	3			RB1CC1	NR1D2	2			FRAT2	ZNF174	4
ENPP2	AATF	3			RCAN1	NR1D2	2			FRS3	ZNF174	4
EPAS1	AATF	47			REM1	NR1D2	2			FSTL3	ZNF174	3
EPHA10	AATF	34			REPS2	NR1D2	2			FURIN	ZNF174	5
EPHA2	AATF	14			RFC4	NR1D2	13			FYB	ZNF174	4
EPHA4	AATF	9			RGL4	NR1D2	3			FZD2	ZNF174	2
EPHA7	AATF	3			RGN	NR1D2	2			FZD3	ZNF174	3
EPHB2	AATF	16			RGS13	NR1D2	6			FZD4	ZNF174	7
EPHB3	AATF	3			RGS18	NR1D2	2			FZD8	ZNF174	2
EPHB6	AATF	31			RGS19	NR1D2	7			GAB1	ZNF174	13
EPOR	AATF	3			RGS20	NR1D2	2			GAB2	ZNF174	3
EPS15	AATF	4			RGS22	NR1D2	4			GABRA3	ZNF174	2
EPS8	AATF	2			RGS9	NR1D2	6			GABRB2	ZNF174	3
ERBB2	AATF	65			RGS9BP	NR1D2	2			GADD45B	ZNF174	2
ERBB2IP	AATF	5			RHBDL1	NR1D2	6			GAL	ZNF174	6
ERBB3	AATF	3			RHBDL2	NR1D2	5			GAPVD1	ZNF174	3
ERBB4	AATF	44			RHOBTB2	NR1D2	4			GAS1	ZNF174	8
ERC1	AATF	85			RHOG	NR1D2	2			GAS6	ZNF174	19
ERCC6	AATF	6			RHOH	NR1D2	14			GBF1	ZNF174	2
EREG	AATF	3			RHOJ	NR1D2	16			GDF10	ZNF174	8
ERG	AATF	43			RIC8B	NR1D2	2			GFRA1	ZNF174	18
ERN1	AATF	10			RICH2	NR1D2	7			GFRA2	ZNF174	2
ERO1L	AATF	54			RIN3	NR1D2	7			GGCT	ZNF174	12
EVI5	AATF	24			RIT1	NR1D2	2			GHR	ZNF174	13
EVI5L	AATF	12			RNF138	NR1D2	2			GIGYF1	ZNF174	2
EVL	AATF	30			ROCK1	NR1D2	3			GJA1	ZNF174	2
EXT1	AATF	3			ROCK2	NR1D2	2			GLI3	ZNF174	2
EZH2	AATF	32			ROPN1	NR1D2	2			GLRX2	ZNF174	3
F10	AATF	10			ROPN1L	NR1D2	2			GNA11	ZNF174	4
F2	AATF	3			ROR1	NR1D2	4			GNA13	ZNF174	6
F2RL1	AATF	2			RORA	NR1D2	6			GNAI2	ZNF174	5
F2RL3	AATF	5			ROS1	NR1D2	2			GNAQ	ZNF174	3
F3	AATF	2			RPS6KA3	NR1D2	3			GNB1	ZNF174	2
F7	AATF	5			RPS6KB2	NR1D2	2			GNB2	ZNF174	2
FADD	AATF	32			RPS6KC1	NR1D2	9			GNG11	ZNF174	4
FAF1	AATF	28			RPTOR	NR1D2	3			GNG12	ZNF174	2
FAM123B	AATF	6			RQCD1	NR1D2	2			GNG2	ZNF174	8
FAM13B	AATF	52			RRAS	NR1D2	18			GNG7	ZNF174	19
FAM175A	AATF	31			RREB1	NR1D2	4			GNGT2	ZNF174	6
FARP1	AATF	53			RSPO1	NR1D2	19			GNRH1	ZNF174	2
FARP2	AATF	10			RSPO2	NR1D2	17			GNRHR2	ZNF174	2
FAS	AATF	11			RSPO3	NR1D2	2			GOLT1B	ZNF174	15
FASLG	AATF	5			RTKN2	NR1D2	6			GPBAR1	ZNF174	2
FASTK	AATF	22			RTN1	NR1D2	9			GPC3	ZNF174	8
FBXO31	AATF	5			RUNX2	NR1D2	5			GPER	ZNF174	4
FBXO6	AATF	19			RXFP1	NR1D2	2			GPR109A	ZNF174	3
FBXO8	AATF	9			RXFP2	NR1D2	2			GPR114	ZNF174	9
FBXW11	AATF	6			S100A6	NR1D2	4			GPR115	ZNF174	21
FBXW4	AATF	128			S1PR1	NR1D2	15			GPR116	ZNF174	19
FCER1A	AATF	7			S1PR4	NR1D2	14			GPR120	ZNF174	2
FCER1G	AATF	17			SCAI	NR1D2	2			GPR123	ZNF174	4
FCGR1A	AATF	24			SCRIB	NR1D2	4			GPR124	ZNF174	8
FCGR2B	AATF	2			SEMA6A	NR1D2	4			GPR125	ZNF174	3
FCN1	AATF	5			SFN	NR1D2	10			GPR133	ZNF174	17
FCN3	AATF	20			SFRP4	NR1D2	2			GPR141	ZNF174	2
FEN1	AATF	113			SFRP5	NR1D2	7			GPR146	ZNF174	21
FER	AATF	6			SGEF	NR1D2	11			GPR156	ZNF174	2
FEZ2	AATF	4			SH2D3C	NR1D2	13			GPR162	ZNF174	4
FFAR2	AATF	2			SH3GL2	NR1D2	4			GPR17	ZNF174	4
FGA	AATF	4			SH3GL3	NR1D2	5			GPR171	ZNF174	3
FGD1	AATF	4			SIGLEC8	NR1D2	2			GPR173	ZNF174	5
FGD2	AATF	29			SIGLEC9	NR1D2	6			GPR174	ZNF174	3
FGD3	AATF	37			SIM2	NR1D2	3			GPR18	ZNF174	4
FGD4	AATF	62			SIRPB1	NR1D2	19			GPR19	ZNF174	4
FGD5	AATF	89			SIRPG	NR1D2	8			GPR39	ZNF174	3
FGD6	AATF	3			SIT1	NR1D2	8			GPR55	ZNF174	5
FGF1	AATF	5			SKI	NR1D2	9			GPR56	ZNF174	2
FGF10	AATF	45			SLA2	NR1D2	3			GPR62	ZNF174	2
FGF11	AATF	26			SLC12A2	NR1D2	3			GPR65	ZNF174	6
FGF13	AATF	2			SLC2A8	NR1D2	2			GPR84	ZNF174	2
FGF14	AATF	6			SLC35B2	NR1D2	3			GPR85	ZNF174	2
FGF18	AATF	5			SLC9A1	NR1D2	2			GPR87	ZNF174	5
FGF2	AATF	51			SMAD2	NR1D2	2			GPR89A	ZNF174	6
FGF5	AATF	3			SMAD6	NR1D2	6			GPR98	ZNF174	4
FGF7	AATF	35			SMAD7	NR1D2	3			GPRC5C	ZNF174	5
FGF9	AATF	6			SMAD9	NR1D2	5			GPS1	ZNF174	2
FGFR1	AATF	5			SMAP1	NR1D2	3			GPX1	ZNF174	10
FGFR2	AATF	64			SMC3	NR1D2	6			GRASP	ZNF174	11
FGFR3	AATF	32			SMO	NR1D2	2			GREM1	ZNF174	7
FGFR4	AATF	22			SNCA	NR1D2	2			GRIA1	ZNF174	6
FGL1	AATF	7			SNX17	NR1D2	3			GRIK4	ZNF174	4
FGL2	AATF	11			SOCS1	NR1D2	3			GRIN2A	ZNF174	3
FHL2	AATF	7			SOCS2	NR1D2	5			GRIN2C	ZNF174	2
FIBCD1	AATF	2			SORBS1	NR1D2	20			GRIN3B	ZNF174	2
FIBP	AATF	121			SORBS3	NR1D2	15			GRK5	ZNF174	18
FICD	AATF	27			SOS1	NR1D2	4			GRLF1	ZNF174	4
FIGF	AATF	59			SOX17	NR1D2	5			GRM7	ZNF174	3
FKBP1A	AATF	2			SP100	NR1D2	2			GRN	ZNF174	7
FKBP8	AATF	15			SPAG5	NR1D2	31			GSG2	ZNF174	17
FLJ10357	AATF	15			SPARC	NR1D2	2			GSN	ZNF174	6
FLNA	AATF	313			SPARCL1	NR1D2	7			GSPT1	ZNF174	7
FLNB	AATF	7			SPEN	NR1D2	2			GTF2I	ZNF174	5
FLT1	AATF	15			SPN	NR1D2	26			GTPBP1	ZNF174	3
FLT3	AATF	6			SPOCK2	NR1D2	16			GTSE1	ZNF174	30
FLT3LG	AATF	5			SPRY2	NR1D2	2			GUCA2A	ZNF174	5
FLT4	AATF	32			SPSB4	NR1D2	2			GUCY1A2	ZNF174	9
FMN2	AATF	2			SPTBN1	NR1D2	10			H2AFX	ZNF174	14
FMOD	AATF	21			SRGAP1	NR1D2	2			HCLS1	ZNF174	7
FNTA	AATF	9			SRPK1	NR1D2	6			HDAC6	ZNF174	3
FOS	AATF	2			SRPK2	NR1D2	3			HDGF	ZNF174	2
FOXD1	AATF	5			SSTR1	NR1D2	2			HEY1	ZNF174	3
FOXF1	AATF	37			STAC3	NR1D2	23			HEYL	ZNF174	4
FOXJ1	AATF	23			STAP1	NR1D2	2			HGF	ZNF174	3
FOXL1	AATF	3			STARD13	NR1D2	13			HHIP	ZNF174	14
FOXN3	AATF	104			STARD8	NR1D2	10			HIF1A	ZNF174	6
FOXO1	AATF	14			STAT1	NR1D2	3			HINFP	ZNF174	2
FOXO4	AATF	79			STAT5A	NR1D2	12			HINT1	ZNF174	3
FPR1	AATF	26			STK17A	NR1D2	2			HIPK1	ZNF174	4
FPR2	AATF	17			STK17B	NR1D2	2			HMGB2	ZNF174	8
FPR3	AATF	69			STMN1	NR1D2	2			HOMER2	ZNF174	9
FRAT1	AATF	34			STOML3	NR1D2	6			HPGD	ZNF174	2
FRAT2	AATF	3			SYDE1	NR1D2	5			HPGDS	ZNF174	7
FRZB	AATF	2			TAGAP	NR1D2	14			HRH2	ZNF174	4
FST	AATF	6			TAOK2	NR1D2	3			HSPD1	ZNF174	17
FSTL3	AATF	16			TAX1BP3	NR1D2	2			HSPE1	ZNF174	7
FURIN	AATF	15			TBC1D1	NR1D2	3			HTRA1	ZNF174	2
FUT8	AATF	40			TBC1D10C	NR1D2	7			HTT	ZNF174	2
FYB	AATF	48			TBC1D12	NR1D2	2			ICK	ZNF174	2
FYN	AATF	7			TBC1D15	NR1D2	2			ICMT	ZNF174	10
FZD1	AATF	7			TBC1D17	NR1D2	2			IFNAR1	ZNF174	2
FZD10	AATF	3			TBC1D2	NR1D2	4			IFNGR1	ZNF174	6
FZD2	AATF	7			TBC1D22A	NR1D2	4			IFT88	ZNF174	3
FZD3	AATF	4			TBC1D24	NR1D2	2			IGF2R	ZNF174	7
FZD4	AATF	62			TBC1D9	NR1D2	2			IGFBP3	ZNF174	2
FZD5	AATF	9			TEK	NR1D2	30			IGSF6	ZNF174	5
FZD6	AATF	2			TENC1	NR1D2	11			IHH	ZNF174	14
FZD8	AATF	7			TGFA	NR1D2	2			IL10	ZNF174	3
G3BP1	AATF	20			TGFB1I1	NR1D2	2			IL11	ZNF174	3
GAB1	AATF	62			TGFB2	NR1D2	2			IL12RB1	ZNF174	7
GAB2	AATF	45			TGFBR2	NR1D2	42			IL13RA1	ZNF174	7
GABBR1	AATF	5			TGFBR3	NR1D2	10			IL15RA	ZNF174	2
GABBR2	AATF	2			THEMIS	NR1D2	10			IL18RAP	ZNF174	2
GABRA4	AATF	3			THOP1	NR1D2	6			IL1A	ZNF174	2
GABRB2	AATF	7			THRA	NR1D2	2			IL1RL1	ZNF174	2
GABRB3	AATF	7			THRAP3	NR1D2	5			IL2RA	ZNF174	5
GABRD	AATF	2			THY1	NR1D2	8			IL2RB	ZNF174	13
GABRE	AATF	5			TIE1	NR1D2	20			IL2RG	ZNF174	8
GADD45B	AATF	6			TIMM50	NR1D2	5			IL31RA	ZNF174	3
GADD45G	AATF	5			TLE4	NR1D2	5			IL5RA	ZNF174	4
GAL	AATF	3			TLK1	NR1D2	2			IL6R	ZNF174	13
GAPVD1	AATF	47			TLR4	NR1D2	18			IL6ST	ZNF174	4
GARNL3	AATF	5			TLR8	NR1D2	19			IL7R	ZNF174	4
GAS1	AATF	37			TMEM9B	NR1D2	3			IL8	ZNF174	2
GAS6	AATF	26			TNFAIP3	NR1D2	3			ILK	ZNF174	7
GBF1	AATF	54			TNFRSF17	NR1D2	3			IMPA1	ZNF174	2
GDF10	AATF	43			TNFRSF1A	NR1D2	2			IMPA2	ZNF174	3
GDF15	AATF	3			TNFRSF21	NR1D2	2			INHBA	ZNF174	9
GDF5	AATF	3			TNFSF12	NR1D2	15			INPP4A	ZNF174	3
GDF6	AATF	2			TNFSF13	NR1D2	23			INPP5D	ZNF174	8
GDF7	AATF	2			TNFSF13B	NR1D2	2			IPO7	ZNF174	3
GDF9	AATF	4			TNFSF14	NR1D2	2			IQGAP2	ZNF174	2
GDI1	AATF	7			TNIP2	NR1D2	4			IQGAP3	ZNF174	12
GDI2	AATF	66			TNR	NR1D2	2			IQSEC1	ZNF174	20
GEFT	AATF	7			TNXB	NR1D2	5			IQSEC3	ZNF174	12
GFRA1	AATF	19			TOP2A	NR1D2	24			IRAK1	ZNF174	3
GFRA2	AATF	19			TRAF1	NR1D2	3			IRAK1BP1	ZNF174	3
GFRA3	AATF	2			TRAF4	NR1D2	3			IRAK3	ZNF174	3
GGCT	AATF	34			TRAF7	NR1D2	2			IRS2	ZNF174	2
GHR	AATF	41			TRAIP	NR1D2	10			ITGA11	ZNF174	16
GHRL	AATF	5			TRAT1	NR1D2	2			ITGA3	ZNF174	5
GIGYF1	AATF	13			TRHDE	NR1D2	3			ITGA4	ZNF174	3
GIP	AATF	2			TRIM33	NR1D2	2			ITGA5	ZNF174	8
GIPC1	AATF	5			TRIM38	NR1D2	2			ITGA7	ZNF174	2
GIT1	AATF	71			TSC2	NR1D2	2			ITGA8	ZNF174	16
GIT2	AATF	20			TSPAN12	NR1D2	3			ITGA9	ZNF174	2
GJA1	AATF	5			TSPAN6	NR1D2	3			ITGAL	ZNF174	21
GKAP1	AATF	22			TTN	NR1D2	2			ITGAV	ZNF174	2
GLI2	AATF	5			TULP3	NR1D2	3			ITGB1BP1	ZNF174	2
GLI3	AATF	23			TYK2	NR1D2	2			ITGB2	ZNF174	2
GLRX2	AATF	15			TYMS	NR1D2	3			ITGB3BP	ZNF174	3
GMFB	AATF	24			TYROBP	NR1D2	21			ITGB4	ZNF174	20
GMIP	AATF	17			UBASH3A	NR1D2	10			ITGB7	ZNF174	4
GNA11	AATF	98			UBE2C	NR1D2	5			ITGBL1	ZNF174	6
GNA12	AATF	30			UNC50	NR1D2	3			ITK	ZNF174	5
GNA13	AATF	15			UNC5C	NR1D2	3			ITLN1	ZNF174	6
GNA14	AATF	11			UNC5CL	NR1D2	2			ITLN2	ZNF174	8
GNA15	AATF	5			VAC14	NR1D2	3			ITPK1	ZNF174	4
GNAI1	AATF	5			VAV1	NR1D2	2			ITPKA	ZNF174	3
GNAI2	AATF	34			VEGFA	NR1D2	2			ITPKB	ZNF174	6
GNAI3	AATF	16			VIPR1	NR1D2	9			ITPR1	ZNF174	4
GNAL	AATF	4			VWC2	NR1D2	5			ITSN2	ZNF174	7
GNAQ	AATF	104			WDR12	NR1D2	9			JAG2	ZNF174	3
GNB3	AATF	3			WDR67	NR1D2	3			JMJD6	ZNF174	3
GNB4	AATF	9			WFS1	NR1D2	7			JMJD7-PLA2G4B	ZNF174	3
GNB5	AATF	9			WIF1	NR1D2	9			JUN	ZNF174	2
GNG10	AATF	9			WISP1	NR1D2	7			KALRN	ZNF174	3
GNG11	AATF	19			WNK1	NR1D2	2			KAT5	ZNF174	2
GNG12	AATF	28			WNK3	NR1D2	5			KCNH2	ZNF174	4
GNG2	AATF	12			WNT3	NR1D2	5			KCNH8	ZNF174	2
GNG4	AATF	4			WNT3A	NR1D2	2			KCNIP3	ZNF174	3
GNG5	AATF	13			WNT7A	NR1D2	2			KDM3A	ZNF174	2
GNG7	AATF	16			XPA	NR1D2	2			KHDRBS1	ZNF174	2
GNGT2	AATF	6			XPC	NR1D2	4			KIF13B	ZNF174	5
GNL1	AATF	6			XPR1	NR1D2	6			KIF26A	ZNF174	2
GNRH1	AATF	5			YWHAG	NR1D2	3			KIR2DL1	ZNF174	2
GOLPH3	AATF	28			ZAK	NR1D2	7			KIR2DL4	ZNF174	2
GOLT1B	AATF	50			ZAP70	NR1D2	10			KISS1R	ZNF174	3
GP1BA	AATF	3			ZBTB33	NR1D2	3			KIT	ZNF174	2
GP6	AATF	3			ZC3H15	NR1D2	9			KLF16	ZNF174	2
GPBAR1	AATF	27			ZDHHC13	NR1D2	7			KLF9	ZNF174	3
GPC3	AATF	7			ZEB1	NR1D2	12			KLHL12	ZNF174	2
GPER	AATF	25			ZEB2	NR1D2	16			KLK6	ZNF174	3
GPR1	AATF	5			ZFP106	NR1D2	3			KLRB1	ZNF174	2
GPR109B	AATF	6			ZFYVE16	NR1D2	2			KLRG1	ZNF174	2
GPR110	AATF	5			ZFYVE9	NR1D2	18			KLRK1	ZNF174	11
GPR112	AATF	4			ZWINT	NR1D2	22			KRAS	ZNF174	6
GPR114	AATF	28			ABCA1	NR1H2	6			KREMEN1	ZNF174	6
GPR115	AATF	13			ABI1	NR1H2	2			LAMA5	ZNF174	2
GPR116	AATF	72			ABL1	NR1H2	3			LAT	ZNF174	2
GPR12	AATF	2			ABL2	NR1H2	12			LAT2	ZNF174	4
GPR120	AATF	19			ABR	NR1H2	10			LATS1	ZNF174	4
GPR123	AATF	7			ACAP1	NR1H2	12			LATS2	ZNF174	11
GPR124	AATF	89			ACAP2	NR1H2	17			LAX1	ZNF174	3
GPR125	AATF	4			ACIN1	NR1H2	14			LCK	ZNF174	8
GPR126	AATF	7			ACOT11	NR1H2	17			LCP2	ZNF174	20
GPR132	AATF	4			ACTL6A	NR1H2	43			LDB1	ZNF174	20
GPR133	AATF	31			ACVR1	NR1H2	4			LEFTY2	ZNF174	14
GPR135	AATF	3			ACVR2B	NR1H2	2			LGALS1	ZNF174	6
GPR141	AATF	2			ACVRL1	NR1H2	37			LGALS3BP	ZNF174	2
GPR143	AATF	3			ADAM10	NR1H2	15			LGR4	ZNF174	6
GPR146	AATF	33			ADAM17	NR1H2	10			LGR6	ZNF174	3
GPR15	AATF	2			ADAMDEC1	NR1H2	5			LILRA2	ZNF174	2
GPR152	AATF	2			ADAMTS1	NR1H2	5			LILRB2	ZNF174	2
GPR153	AATF	5			ADAMTS13	NR1H2	2			LIMD1	ZNF174	4
GPR155	AATF	2			ADAMTS20	NR1H2	2			LIMK1	ZNF174	2
GPR158	AATF	2			ADAP1	NR1H2	20			LINGO1	ZNF174	4
GPR160	AATF	13			ADAP2	NR1H2	5			LITAF	ZNF174	2
GPR161	AATF	7			ADCY8	NR1H2	11			LPAR6	ZNF174	2
GPR162	AATF	6			ADIPOR1	NR1H2	4			LPHN1	ZNF174	2
GPR17	AATF	56			ADIPOR2	NR1H2	5			LPHN2	ZNF174	3
GPR171	AATF	6			ADORA1	NR1H2	2			LPHN3	ZNF174	2
GPR174	AATF	22			ADORA2A	NR1H2	5			LPXN	ZNF174	11
GPR176	AATF	11			ADORA2B	NR1H2	9			LRP1	ZNF174	7
GPR179	AATF	8			ADORA3	NR1H2	7			LRP12	ZNF174	2
GPR18	AATF	14			ADRA1A	NR1H2	7			LRRK2	ZNF174	15
GPR182	AATF	7			ADRA1D	NR1H2	12			LRRN3	ZNF174	8
GPR183	AATF	6			ADRB1	NR1H2	19			LSP1	ZNF174	6
GPR20	AATF	10			ADRB2	NR1H2	10			LTA	ZNF174	22
GPR21	AATF	8			ADRBK1	NR1H2	2			LTBP2	ZNF174	12
GPR34	AATF	15			ADRBK2	NR1H2	5			LTBP4	ZNF174	17
GPR37	AATF	2			AES	NR1H2	23			LTBR	ZNF174	2
GPR4	AATF	33			AFAP1L2	NR1H2	4			LZTS2	ZNF174	2
GPR55	AATF	15			AGAP11	NR1H2	2			MACF1	ZNF174	12
GPR56	AATF	8			AGAP2	NR1H2	7			MADD	ZNF174	2
GPR65	AATF	74			AGAP3	NR1H2	2			MAGI1	ZNF174	6
GPR68	AATF	8			AGAP4	NR1H2	4			MAGI2	ZNF174	7
GPR75	AATF	2			AGAP6	NR1H2	5			MAGI3	ZNF174	4
GPR81	AATF	2			AGER	NR1H2	18			MAML1	ZNF174	12
GPR82	AATF	12			AGPAT2	NR1H2	21			MAML2	ZNF174	2
GPR84	AATF	60			AGPAT9	NR1H2	5			MAP2K5	ZNF174	3
GPR87	AATF	6			AGRN	NR1H2	3			MAP3K1	ZNF174	4
GPR89A	AATF	11			AGRP	NR1H2	15			MAP3K10	ZNF174	6
GPR97	AATF	4			AGTR1	NR1H2	29			MAP3K2	ZNF174	6
GPR98	AATF	6			AGTR2	NR1H2	7			MAP3K3	ZNF174	14
GPRC5A	AATF	14			AHR	NR1H2	4			MAP3K7	ZNF174	2
GPRC5C	AATF	11			AIDA	NR1H2	5			MAP3K8	ZNF174	5
GPRC5D	AATF	6			AIFM1	NR1H2	10			MAP4K1	ZNF174	14
GPS1	AATF	87			AIMP1	NR1H2	8			MAPK10	ZNF174	5
GPSM1	AATF	5			AKAP10	NR1H2	2			MAPK6	ZNF174	5
GPSM2	AATF	4			AKAP11	NR1H2	22			MAPK8IP3	ZNF174	2
GPX1	AATF	15			AKAP12	NR1H2	7			MAPKAPK5	ZNF174	6
GRAP	AATF	3			AKAP13	NR1H2	81			MAPRE2	ZNF174	8
GRAP2	AATF	13			AKAP7	NR1H2	12			MARCO	ZNF174	4
GRASP	AATF	20			AKAP8	NR1H2	2			MARK1	ZNF174	2
GRB10	AATF	31			AKAP9	NR1H2	71			MARK2	ZNF174	5
GRB14	AATF	2			AKT1	NR1H2	11			MAST1	ZNF174	5
GRB2	AATF	52			AKT1S1	NR1H2	182			MATK	ZNF174	7
GRB7	AATF	6			AKT2	NR1H2	39			MAVS	ZNF174	2
GREM1	AATF	43			AKT3	NR1H2	34			MBIP	ZNF174	4
GRIA1	AATF	37			ALCAM	NR1H2	2			MCC	ZNF174	3
GRIA3	AATF	4			ALDH1A2	NR1H2	11			MCTP2	ZNF174	2
GRIK3	AATF	3			ALMS1	NR1H2	39			MDC1	ZNF174	7
GRIK4	AATF	32			ALS2	NR1H2	18			MDFI	ZNF174	2
GRIN1	AATF	3			AMBP	NR1H2	6			MDFIC	ZNF174	8
GRIN2A	AATF	3			AMFR	NR1H2	4			MED1	ZNF174	17
GRIN2C	AATF	2			ANGPT1	NR1H2	19			MED12	ZNF174	8
GRIN3A	AATF	7			ANGPT4	NR1H2	12			MED14	ZNF174	2
GRIN3B	AATF	5			ANGPTL1	NR1H2	36			MED24	ZNF174	3
GRIP1	AATF	4			ANGPTL2	NR1H2	3			MEN1	ZNF174	4
GRK5	AATF	70			ANGPTL5	NR1H2	8			MESDC2	ZNF174	2
GRLF1	AATF	63			ANGPTL6	NR1H2	3			MESP1	ZNF174	2
GRM3	AATF	41			ANGPTL7	NR1H2	16			MESP2	ZNF174	4
GRM6	AATF	2			ANK2	NR1H2	4			MET	ZNF174	2
GRM8	AATF	2			ANK3	NR1H2	14			MFAP4	ZNF174	24
GRN	AATF	14			ANKRD1	NR1H2	7			MFN2	ZNF174	2
GRPR	AATF	2			ANP32A	NR1H2	11			MGST2	ZNF174	4
GRTP1	AATF	4			ANXA1	NR1H2	14			MICAL1	ZNF174	2
GSG2	AATF	22			ANXA3	NR1H2	8			MICB	ZNF174	2
GSK3A	AATF	9			ANXA4	NR1H2	2			MIF	ZNF174	9
GSK3B	AATF	145			ANXA5	NR1H2	3			MITF	ZNF174	6
GSN	AATF	6			AP3S1	NR1H2	4			MKNK2	ZNF174	3
GTF2I	AATF	18			APAF1	NR1H2	13			MLH1	ZNF174	2
GTPBP1	AATF	33			APBA3	NR1H2	19			MLL2	ZNF174	13
GTSE1	AATF	91			APBB1	NR1H2	9			MLL3	ZNF174	12
GUCA1A	AATF	4			APBB1IP	NR1H2	15			MLL5	ZNF174	9
GUCA2A	AATF	10			APBB2	NR1H2	15			MLLT4	ZNF174	2
GUCY1A2	AATF	16			APC	NR1H2	46			MLST8	ZNF174	60
GUCY1A3	AATF	3			APH1A	NR1H2	27			MOAP1	ZNF174	8
GUCY1B3	AATF	3			APH1B	NR1H2	3			MPL	ZNF174	2
GUCY2C	AATF	2			APLN	NR1H2	9			MPP1	ZNF174	2
GZMA	AATF	12			APLP2	NR1H2	8			MPP2	ZNF174	2
H2AFX	AATF	65			APOA1	NR1H2	19			MRAS	ZNF174	3
HBEGF	AATF	22			APOL3	NR1H2	18			MS4A2	ZNF174	4
HBP1	AATF	11			APPL1	NR1H2	7			MSH2	ZNF174	5
HBS1L	AATF	19			AR	NR1H2	11			MSH6	ZNF174	7
HCLS1	AATF	13			ARAF	NR1H2	12			MST1R	ZNF174	31
HCRTR2	AATF	3			ARAP1	NR1H2	74			MTA1	ZNF174	2
HDAC3	AATF	91			ARAP2	NR1H2	23			MTCH1	ZNF174	2
HDAC6	AATF	9			ARAP3	NR1H2	12			MTOR	ZNF174	4
HDGF	AATF	44			ARF1	NR1H2	15			MUSK	ZNF174	2
HERPUD1	AATF	12			ARF3	NR1H2	4			MYO10	ZNF174	2
HEY2	AATF	8			ARF4	NR1H2	13			MYO1E	ZNF174	5
HEYL	AATF	11			ARF5	NR1H2	6			MYO9A	ZNF174	14
HGF	AATF	10			ARFGAP1	NR1H2	3			MYO9B	ZNF174	2
HGS	AATF	19			ARFGEF1	NR1H2	3			NAMPT	ZNF174	3
HHEX	AATF	3			ARFGEF2	NR1H2	20			NCK1	ZNF174	4
HHIP	AATF	25			ARHGAP1	NR1H2	10			NCOA2	ZNF174	4
HIF1A	AATF	4			ARHGAP11A	NR1H2	48			NCOA3	ZNF174	2
HIF3A	AATF	17			ARHGAP11B	NR1H2	11			NCOA6	ZNF174	6
HINFP	AATF	5			ARHGAP15	NR1H2	10			NDC80	ZNF174	22
HINT1	AATF	55			ARHGAP18	NR1H2	17			NDEL1	ZNF174	2
HIP1	AATF	55			ARHGAP19	NR1H2	7			NDFIP2	ZNF174	2
HIPK1	AATF	53			ARHGAP20	NR1H2	5			NDN	ZNF174	14
HIPK2	AATF	23			ARHGAP21	NR1H2	3			NDRG2	ZNF174	3
HMGB1	AATF	13			ARHGAP23	NR1H2	18			NDST1	ZNF174	11
HMGB2	AATF	8			ARHGAP24	NR1H2	8			NDUFA13	ZNF174	7
HMGXB4	AATF	6			ARHGAP25	NR1H2	26			NEDD9	ZNF174	4
HMHA1	AATF	13			ARHGAP26	NR1H2	3			NEK6	ZNF174	2
HNRNPK	AATF	16			ARHGAP27	NR1H2	4			NENF	ZNF174	8
HOMER1	AATF	3			ARHGAP28	NR1H2	14			NET1	ZNF174	7
HOMER2	AATF	7			ARHGAP29	NR1H2	23			NF1	ZNF174	6
HPGD	AATF	3			ARHGAP30	NR1H2	38			NFAT5	ZNF174	2
HPGDS	AATF	4			ARHGAP5	NR1H2	11			NFATC1	ZNF174	14
HRH2	AATF	5			ARHGAP6	NR1H2	41			NFE2L2	ZNF174	13
HSPA5	AATF	49			ARHGAP8	NR1H2	4			NGEF	ZNF174	3
HSPD1	AATF	110			ARHGAP9	NR1H2	7			NGFR	ZNF174	2
HSPE1	AATF	97			ARHGDIA	NR1H2	7			NISCH	ZNF174	4
HTR1D	AATF	2			ARHGDIB	NR1H2	22			NKD1	ZNF174	5
HTR1F	AATF	2			ARHGEF1	NR1H2	18			NKD2	ZNF174	7
HTR2B	AATF	3			ARHGEF10	NR1H2	9			NKX2-1	ZNF174	2
HTR7	AATF	7			ARHGEF11	NR1H2	5			NLE1	ZNF174	4
HTRA1	AATF	11			ARHGEF12	NR1H2	9			NLRC3	ZNF174	6
HTT	AATF	33			ARHGEF15	NR1H2	53			NLRC4	ZNF174	9
HUNK	AATF	5			ARHGEF16	NR1H2	25			NLRP1	ZNF174	5
ICK	AATF	5			ARHGEF17	NR1H2	70			NLRP3	ZNF174	5
ICMT	AATF	2			ARHGEF18	NR1H2	13			NMU	ZNF174	5
ICOSLG	AATF	3			ARHGEF19	NR1H2	3			NMUR1	ZNF174	2
ID1	AATF	8			ARHGEF2	NR1H2	6			NOD1	ZNF174	20
IDE	AATF	7			ARHGEF3	NR1H2	8			NOTCH1	ZNF174	19
IFI16	AATF	8			ARHGEF4	NR1H2	5			NOTCH4	ZNF174	7
IFI6	AATF	17			ARHGEF5	NR1H2	3			NPAS2	ZNF174	2
IFITM1	AATF	3			ARHGEF6	NR1H2	51			NPHP1	ZNF174	3
IFNAR1	AATF	3			ARHGEF7	NR1H2	2			NPM1	ZNF174	2
IFNAR2	AATF	22			ARHGEF9	NR1H2	9			NPR1	ZNF174	14
IFNG	AATF	14			ARID1A	NR1H2	38			NR2F1	ZNF174	5
IFNGR1	AATF	23			ARL1	NR1H2	5			NRAS	ZNF174	16
IFNGR2	AATF	43			ARL11	NR1H2	7			NRG3	ZNF174	7
IFT172	AATF	5			ARL2	NR1H2	40			NRGN	ZNF174	3
IFT52	AATF	12			ARL2BP	NR1H2	3			NRTN	ZNF174	3
IFT57	AATF	31			ARL4C	NR1H2	3			NSMCE1	ZNF174	5
IGBP1	AATF	17			ARL5B	NR1H2	2			NTRK3	ZNF174	3
IGF1	AATF	2			ARL6	NR1H2	5			NTS	ZNF174	2
IGF1R	AATF	44			ARL8A	NR1H2	2			NUP62	ZNF174	7
IGF2R	AATF	46			ARL8B	NR1H2	6			NXPH3	ZNF174	20
IGFALS	AATF	21			ARNT	NR1H2	4			OCRL	ZNF174	3
IGFBP5	AATF	3			ARNTL2	NR1H2	13			ODZ1	ZNF174	2
IGSF6	AATF	16			ARRB1	NR1H2	32			ODZ3	ZNF174	3
IHH	AATF	35			ARRB2	NR1H2	6			OGT	ZNF174	4
IKBKAP	AATF	22			ASAP1	NR1H2	8			OPHN1	ZNF174	5
IKBKB	AATF	2			ASAP3	NR1H2	3			OR2A1	ZNF174	2
IKBKE	AATF	12			ASB1	NR1H2	2			OR51E1	ZNF174	3
IL10RB	AATF	88			ASB13	NR1H2	3			OR52K2	ZNF174	2
IL11	AATF	5			ASB14	NR1H2	2			OSMR	ZNF174	2
IL12RB1	AATF	27			ASB16	NR1H2	3			OTUD7B	ZNF174	3
IL12RB2	AATF	10			ASB2	NR1H2	3			OXSR1	ZNF174	4
IL13RA1	AATF	5			ASB4	NR1H2	5			P2RX7	ZNF174	10
IL15	AATF	19			ASB6	NR1H2	3			P2RY1	ZNF174	10
IL17RA	AATF	29			ASB7	NR1H2	3			P2RY10	ZNF174	3
IL18R1	AATF	20			ASCL1	NR1H2	4			P2RY12	ZNF174	3
IL18RAP	AATF	9			ASGR2	NR1H2	2			P2RY13	ZNF174	3
IL1A	AATF	3			ATF6B	NR1H2	6			P2RY8	ZNF174	4
IL1B	AATF	6			ATM	NR1H2	2			PAFAH1B1	ZNF174	4
IL1RAPL2	AATF	4			ATP2A2	NR1H2	14			PAG1	ZNF174	2
IL1RL1	AATF	42			ATP2C1	NR1H2	19			PAK1	ZNF174	5
IL1RL2	AATF	19			ATR	NR1H2	9			PAK1IP1	ZNF174	2
IL22RA2	AATF	42			ATRNL1	NR1H2	4			PAK2	ZNF174	8
IL27RA	AATF	20			AURKA	NR1H2	87			PAWR	ZNF174	2
IL2RA	AATF	60			AVPR2	NR1H2	43			PCNA	ZNF174	6
IL2RB	AATF	51			AXIN1	NR1H2	3			PDAP1	ZNF174	4
IL2RG	AATF	5			AXIN2	NR1H2	2			PDCL	ZNF174	2
IL4	AATF	2			AXL	NR1H2	17			PDE1A	ZNF174	2
IL4R	AATF	4			AZU1	NR1H2	2			PDE1B	ZNF174	4
IL5RA	AATF	4			BAD	NR1H2	125			PDE1C	ZNF174	6
IL6	AATF	3			BAG1	NR1H2	5			PDE2A	ZNF174	3
IL6R	AATF	32			BAI1	NR1H2	2			PDE4D	ZNF174	11
IL6ST	AATF	13			BAI2	NR1H2	2			PDE5A	ZNF174	22
IL7R	AATF	30			BAI3	NR1H2	32			PDE6A	ZNF174	15
IL8	AATF	2			BAIAP2	NR1H2	2			PDE7B	ZNF174	2
ILK	AATF	13			BAIAP2L1	NR1H2	3			PDE8B	ZNF174	2
IMPA1	AATF	9			BAIAP2L2	NR1H2	6			PDGFRA	ZNF174	3
IMPA2	AATF	8			BAK1	NR1H2	4			PDGFRB	ZNF174	2
INADL	AATF	7			BAMBI	NR1H2	3			PDIA3	ZNF174	3
ING4	AATF	12			BAX	NR1H2	54			PDK1	ZNF174	8
INHA	AATF	6			BBC3	NR1H2	13			PDK2	ZNF174	4
INHBA	AATF	18			BCAM	NR1H2	21			PDK4	ZNF174	3
INPP1	AATF	2			BCAR1	NR1H2	5			PDPK1	ZNF174	16
INPP4A	AATF	12			BCKDK	NR1H2	20			PDPN	ZNF174	6
INPP4B	AATF	5			BCL2	NR1H2	4			PEBP1	ZNF174	15
INPP5B	AATF	2			BCL6	NR1H2	2			PECAM1	ZNF174	10
INPP5D	AATF	28			BCL9	NR1H2	5			PER1	ZNF174	2
INSIG2	AATF	4			BCL9L	NR1H2	2			PER2	ZNF174	2
INSR	AATF	20			BCR	NR1H2	5			PER3	ZNF174	10
INVS	AATF	3			BHLHA15	NR1H2	2			PEX11B	ZNF174	5
IPO7	AATF	7			BID	NR1H2	4			PGR	ZNF174	20
IPO8	AATF	19			BLK	NR1H2	12			PHB	ZNF174	6
IQGAP1	AATF	8			BLM	NR1H2	48			PHIP	ZNF174	2
IQGAP2	AATF	11			BLNK	NR1H2	6			PHLDA3	ZNF174	2
IQGAP3	AATF	63			BMP2	NR1H2	3			PI4KA	ZNF174	3
IQSEC1	AATF	89			BMP6	NR1H2	28			PIAS1	ZNF174	11
IQSEC2	AATF	4			BMP7	NR1H2	4			PIK3C2A	ZNF174	2
IQSEC3	AATF	37			BMPER	NR1H2	9			PIK3CG	ZNF174	6
IRAK1	AATF	29			BMPR2	NR1H2	24			PIK3R1	ZNF174	8
IRAK1BP1	AATF	5			BMX	NR1H2	36			PIK3R3	ZNF174	29
IRAK2	AATF	4			BNIP3	NR1H2	2			PIKFYVE	ZNF174	12
IRAK3	AATF	13			BRAF	NR1H2	2			PILRA	ZNF174	4
IRAK4	AATF	16			BRAP	NR1H2	4			PILRB	ZNF174	4
IRS2	AATF	11			BRCA1	NR1H2	23			PIN1	ZNF174	2
ITGA10	AATF	2			BRCA2	NR1H2	34			PKD1	ZNF174	10
ITGA11	AATF	42			BRCC3	NR1H2	21			PKD2	ZNF174	3
ITGA2	AATF	28			BRD7	NR1H2	4			PKN2	ZNF174	2
ITGA3	AATF	50			BRD8	NR1H2	2			PLA2G1B	ZNF174	41
ITGA4	AATF	8			BRIP1	NR1H2	28			PLAA	ZNF174	2
ITGA5	AATF	54			BRSK1	NR1H2	3			PLAU	ZNF174	2
ITGA6	AATF	16			BSG	NR1H2	20			PLAUR	ZNF174	2
ITGA7	AATF	2			BTK	NR1H2	48			PLCB1	ZNF174	2
ITGA8	AATF	28			BTLA	NR1H2	41			PLCB3	ZNF174	2
ITGA9	AATF	6			BTRC	NR1H2	6			PLCD1	ZNF174	7
ITGAE	AATF	3			BUB1B	NR1H2	133			PLCE1	ZNF174	4
ITGAL	AATF	80			BUD31	NR1H2	17			PLCL1	ZNF174	8
ITGAM	AATF	32			C16orf5	NR1H2	2			PLCL2	ZNF174	2
ITGAV	AATF	25			C19orf62	NR1H2	69			PLCXD3	ZNF174	3
ITGAX	AATF	24			C1QTNF2	NR1H2	11			PLEK	ZNF174	5
ITGB1	AATF	2			C1orf230	NR1H2	2			PLEK2	ZNF174	25
ITGB1BP1	AATF	15			C2CD3	NR1H2	34			PLEKHA1	ZNF174	2
ITGB2	AATF	37			C3	NR1H2	15			PLEKHG4B	ZNF174	2
ITGB3	AATF	20			C3AR1	NR1H2	28			PLEKHM3	ZNF174	9
ITGB3BP	AATF	21			C5	NR1H2	2			PLXNA4	ZNF174	3
ITGB4	AATF	12			C5AR1	NR1H2	6			PLXNB1	ZNF174	3
ITGB5	AATF	2			C6orf170	NR1H2	3			PLXNB2	ZNF174	6
ITGB6	AATF	2			C9orf100	NR1H2	100			PLXNB3	ZNF174	2
ITGB7	AATF	16			C9orf86	NR1H2	4			PMAIP1	ZNF174	8
ITGB8	AATF	10			C9orf89	NR1H2	21			PNOC	ZNF174	2
ITGBL1	AATF	9			CABIN1	NR1H2	21			PORCN	ZNF174	5
ITK	AATF	16			CABYR	NR1H2	8			PPAP2B	ZNF174	9
ITLN1	AATF	3			CACNA1A	NR1H2	2			PPARD	ZNF174	5
ITLN2	AATF	30			CACNB3	NR1H2	3			PPARG	ZNF174	7
ITPK1	AATF	29			CACNB4	NR1H2	12			PPARGC1A	ZNF174	6
ITPKA	AATF	25			CALCB	NR1H2	2			PPARGC1B	ZNF174	2
ITPKB	AATF	47			CALCOCO1	NR1H2	46			PPFIA1	ZNF174	4
ITPR1	AATF	8			CALCRL	NR1H2	25			PPM1L	ZNF174	3
ITPR2	AATF	9			CALM1	NR1H2	9			PPP1R15A	ZNF174	4
ITPR3	AATF	69			CALM3	NR1H2	7			PPP1R15B	ZNF174	13
ITSN1	AATF	21			CALR	NR1H2	3			PPP1R16B	ZNF174	8
ITSN2	AATF	34			CAMK4	NR1H2	3			PPP1R1B	ZNF174	2
JAG1	AATF	18			CAMLG	NR1H2	2			PPP2R2C	ZNF174	3
JAG2	AATF	6			CANT1	NR1H2	16			PPP2R5B	ZNF174	2
JAK1	AATF	42			CAPN5	NR1H2	6			PPT1	ZNF174	4
JAK2	AATF	13			CAPS	NR1H2	3			PRAM1	ZNF174	17
JAK3	AATF	82			CARD11	NR1H2	51			PRAME	ZNF174	2
JMJD6	AATF	2			CARD14	NR1H2	7			PRDM16	ZNF174	4
JMJD7-PLA2G4B	AATF	21			CARD8	NR1H2	9			PREX1	ZNF174	8
JUN	AATF	2			CARD9	NR1H2	4			PREX2	ZNF174	10
KALRN	AATF	4			CASP1	NR1H2	4			PRKAA2	ZNF174	3
KAT5	AATF	2			CASP3	NR1H2	20			PRKAB1	ZNF174	21
KCNH2	AATF	13			CASP8AP2	NR1H2	60			PRKCB	ZNF174	4
KCNH3	AATF	8			CASP9	NR1H2	2			PRKCE	ZNF174	11
KCNH4	AATF	2			CASS4	NR1H2	32			PRKCH	ZNF174	2
KCNIP1	AATF	3			CAT	NR1H2	37			PRKCQ	ZNF174	15
KDM3A	AATF	5			CAV1	NR1H2	29			PRKCSH	ZNF174	3
KDR	AATF	40			CAV2	NR1H2	121			PRKCZ	ZNF174	4
KHDRBS1	AATF	17			CAV3	NR1H2	13			PRKG1	ZNF174	9
KIAA1244	AATF	13			CBL	NR1H2	30			PRKG2	ZNF174	2
KIAA1804	AATF	2			CBLC	NR1H2	34			PRMT1	ZNF174	2
KIF13B	AATF	72			CC2D1A	NR1H2	16			PRMT2	ZNF174	2
KIF26A	AATF	44			CCDC47	NR1H2	3			PRRX1	ZNF174	6
KIFAP3	AATF	4			CCDC88C	NR1H2	3			PSD3	ZNF174	7
KISS1R	AATF	12			CCL13	NR1H2	3			PSTPIP1	ZNF174	12
KIT	AATF	30			CCL17	NR1H2	5			PTAFR	ZNF174	4
KITLG	AATF	3			CCL19	NR1H2	10			PTCH1	ZNF174	4
KLF10	AATF	11			CCL22	NR1H2	3			PTGER3	ZNF174	2
KLF16	AATF	3			CCL23	NR1H2	7			PTGER4	ZNF174	6
KLF6	AATF	4			CCL3	NR1H2	5			PTGES	ZNF174	4
KLF9	AATF	17			CCL5	NR1H2	8			PTGFR	ZNF174	5
KLHL12	AATF	23			CCM2	NR1H2	2			PTGIR	ZNF174	5
KLK6	AATF	2			CCNA2	NR1H2	176			PTH1R	ZNF174	8
KLRB1	AATF	22			CCND3	NR1H2	5			PTK2B	ZNF174	3
KLRC1	AATF	2			CCNE1	NR1H2	24			PTK7	ZNF174	4
KLRD1	AATF	6			CCR1	NR1H2	16			PTN	ZNF174	4
KLRG1	AATF	6			CCR2	NR1H2	21			PTPLA	ZNF174	6
KLRK1	AATF	14			CCR4	NR1H2	8			PTPLAD1	ZNF174	2
KNDC1	AATF	12			CCR6	NR1H2	5			PTPN11	ZNF174	3
KRAS	AATF	3			CCR7	NR1H2	5			PTPN22	ZNF174	2
KREMEN1	AATF	12			CCR8	NR1H2	19			PTPRC	ZNF174	12
KREMEN2	AATF	13			CCRL1	NR1H2	7			PTPRD	ZNF174	2
KRIT1	AATF	2			CCRL2	NR1H2	22			PTPRF	ZNF174	2
KSR1	AATF	15			CD101	NR1H2	5			PTPRJ	ZNF174	3
KSR2	AATF	5			CD14	NR1H2	12			PTPRM	ZNF174	10
L1CAM	AATF	5			CD19	NR1H2	8			PTPRT	ZNF174	6
LAG3	AATF	18			CD2	NR1H2	10			PTPRU	ZNF174	2
LAMA1	AATF	3			CD209	NR1H2	6			PYGO2	ZNF174	32
LAMA5	AATF	41			CD226	NR1H2	16			RAB10	ZNF174	6
LANCL1	AATF	7			CD244	NR1H2	12			RAB11A	ZNF174	2
LANCL2	AATF	3			CD247	NR1H2	17			RAB19	ZNF174	3
LAT	AATF	9			CD27	NR1H2	14			RAB21	ZNF174	4
LAT2	AATF	23			CD274	NR1H2	7			RAB23	ZNF174	2
LATS1	AATF	20			CD28	NR1H2	49			RAB26	ZNF174	7
LATS2	AATF	51			CD2AP	NR1H2	15			RAB27B	ZNF174	2
LAX1	AATF	6			CD33	NR1H2	25			RAB2A	ZNF174	3
LBXCOR1	AATF	9			CD36	NR1H2	19			RAB32	ZNF174	3
LCK	AATF	20			CD38	NR1H2	5			RAB33B	ZNF174	2
LCP2	AATF	24			CD3D	NR1H2	8			RAB37	ZNF174	2
LDB1	AATF	3			CD3E	NR1H2	11			RAB40A	ZNF174	8
LEF1	AATF	7			CD3EAP	NR1H2	13			RAB40AL	ZNF174	6
LEFTY2	AATF	44			CD3G	NR1H2	18			RAB40C	ZNF174	13
LEPR	AATF	17			CD4	NR1H2	19			RAB42	ZNF174	2
LGALS1	AATF	71			CD40	NR1H2	3			RAB5B	ZNF174	3
LGALS3BP	AATF	6			CD44	NR1H2	3			RAB8B	ZNF174	2
LGALS9	AATF	7			CD48	NR1H2	7			RABGAP1	ZNF174	5
LGR4	AATF	17			CD53	NR1H2	27			RABIF	ZNF174	16
LGR6	AATF	5			CD59	NR1H2	50			RAC1	ZNF174	3
LIFR	AATF	15			CD7	NR1H2	3			RAC3	ZNF174	13
LILRA1	AATF	3			CD70	NR1H2	2			RACGAP1	ZNF174	31
LILRA2	AATF	8			CD74	NR1H2	4			RAD1	ZNF174	2
LILRB2	AATF	16			CD79A	NR1H2	9			RADIL	ZNF174	3
LILRB3	AATF	21			CD79B	NR1H2	9			RALBP1	ZNF174	5
LILRB4	AATF	45			CD80	NR1H2	5			RALGAPA1	ZNF174	5
LILRB5	AATF	2			CD81	NR1H2	74			RALGAPB	ZNF174	13
LIMD1	AATF	75			CD83	NR1H2	8			RALGPS1	ZNF174	2
LIMK1	AATF	32			CD97	NR1H2	20			RALGPS2	ZNF174	7
LPAR1	AATF	8			CDA	NR1H2	5			RAMP1	ZNF174	2
LPAR2	AATF	7			CDC42	NR1H2	13			RAMP2	ZNF174	17
LPAR3	AATF	3			CDC42BPA	NR1H2	7			RAMP3	ZNF174	7
LPAR5	AATF	4			CDC42BPB	NR1H2	4			RAN	ZNF174	13
LPAR6	AATF	6			CDC42BPG	NR1H2	2			RANBP1	ZNF174	9
LPHN1	AATF	14			CDC42EP1	NR1H2	12			RANGAP1	ZNF174	6
LPHN2	AATF	38			CDC42EP5	NR1H2	2			RAP1B	ZNF174	2
LPHN3	AATF	16			CDC42SE2	NR1H2	6			RAP1GAP	ZNF174	23
LPXN	AATF	21			CDH13	NR1H2	6			RAP1GAP2	ZNF174	2
LRDD	AATF	4			CDK18	NR1H2	3			RAP2B	ZNF174	4
LRP1	AATF	108			CDK2	NR1H2	6			RAP2C	ZNF174	2
LRP5	AATF	10			CDK4	NR1H2	30			RAPGEF1	ZNF174	5
LRP6	AATF	16			CDK5	NR1H2	21			RAPGEF2	ZNF174	9
LRP8	AATF	6			CDK7	NR1H2	9			RAPGEF4	ZNF174	12
LRRFIP2	AATF	20			CDKL2	NR1H2	6			RAPGEF5	ZNF174	15
LRRK1	AATF	26			CDKN1A	NR1H2	3			RASA1	ZNF174	4
LRRK2	AATF	57			CDKN2A	NR1H2	8			RASA4	ZNF174	4
LRRN3	AATF	49			CDKN2AIP	NR1H2	4			RASAL1	ZNF174	5
LSP1	AATF	15			CDKN2B	NR1H2	3			RASAL3	ZNF174	18
LTA	AATF	53			CDON	NR1H2	9			RASGEF1A	ZNF174	2
LTB	AATF	14			CEACAM1	NR1H2	3			RASGEF1B	ZNF174	13
LTB4R2	AATF	6			CEACAM6	NR1H2	26			RASGRF1	ZNF174	25
LTBP2	AATF	36			CEBPA	NR1H2	8			RASGRF2	ZNF174	4
LTBP3	AATF	35			CECR2	NR1H2	6			RASGRP2	ZNF174	12
LTBP4	AATF	68			CELSR1	NR1H2	9			RASGRP4	ZNF174	11
LY6E	AATF	3			CELSR2	NR1H2	4			RASIP1	ZNF174	4
LY96	AATF	21			CELSR3	NR1H2	3			RASL10A	ZNF174	2
MACF1	AATF	146			CENPI	NR1H2	76			RASL11A	ZNF174	8
MADD	AATF	48			CEP63	NR1H2	6			RASL12	ZNF174	5
MAGI1	AATF	93			CERK	NR1H2	2			RASSF1	ZNF174	2
MAGI2	AATF	13			CFD	NR1H2	70			RASSF2	ZNF174	4
MAGI3	AATF	32			CFL1	NR1H2	6			RASSF4	ZNF174	2
MAML1	AATF	28			CFLAR	NR1H2	2			RASSF5	ZNF174	3
MAML2	AATF	59			CHD8	NR1H2	72			RASSF8	ZNF174	5
MAML3	AATF	43			CHEK1	NR1H2	94			RCAN1	ZNF174	6
MAP2K3	AATF	2			CHEK2	NR1H2	16			RCAN2	ZNF174	8
MAP2K4	AATF	2			CHL1	NR1H2	4			RCAN3	ZNF174	3
MAP2K6	AATF	9			CHMP5	NR1H2	4			REL	ZNF174	2
MAP2K7	AATF	15			CHP	NR1H2	13			REM1	ZNF174	7
MAP3K1	AATF	6			CHRD	NR1H2	2			REPS2	ZNF174	2
MAP3K10	AATF	10			CHRM1	NR1H2	3			RFC4	ZNF174	14
MAP3K11	AATF	54			CHRM2	NR1H2	3			RFXANK	ZNF174	3
MAP3K12	AATF	3			CHRM3	NR1H2	4			RGL1	ZNF174	4
MAP3K13	AATF	7			CHRM4	NR1H2	6			RGMA	ZNF174	2
MAP3K14	AATF	7			CHRNA2	NR1H2	9			RGMB	ZNF174	6
MAP3K2	AATF	5			CHRNA4	NR1H2	2			RGN	ZNF174	7
MAP3K3	AATF	125			CHRNA5	NR1H2	15			RGS11	ZNF174	4
MAP3K4	AATF	75			CHRNB1	NR1H2	4			RGS12	ZNF174	2
MAP3K5	AATF	41			CHST11	NR1H2	2			RGS13	ZNF174	3
MAP3K6	AATF	14			CHUK	NR1H2	2			RGS14	ZNF174	3
MAP3K7	AATF	5			CIT	NR1H2	7			RGS16	ZNF174	2
MAP3K8	AATF	7			CITED2	NR1H2	15			RGS17	ZNF174	10
MAP3K9	AATF	10			CKS2	NR1H2	27			RGS18	ZNF174	2
MAP4K1	AATF	13			CLCF1	NR1H2	4			RGS20	ZNF174	10
MAP4K2	AATF	4			CLCN6	NR1H2	21			RGS22	ZNF174	3
MAP4K3	AATF	13			CLEC1A	NR1H2	20			RGS6	ZNF174	3
MAP4K4	AATF	68			CLEC4A	NR1H2	7			RGS7BP	ZNF174	3
MAP4K5	AATF	28			CLEC4M	NR1H2	2			RGS9	ZNF174	3
MAPK1	AATF	4			CLEC7A	NR1H2	15			RHBDL1	ZNF174	6
MAPK10	AATF	18			CLIC1	NR1H2	14			RHBDL2	ZNF174	4
MAPK11	AATF	5			CLIC3	NR1H2	10			RHEB	ZNF174	3
MAPK13	AATF	15			CLN3	NR1H2	3			RHOBTB1	ZNF174	2
MAPK14	AATF	2			CLOCK	NR1H2	8			RHOBTB2	ZNF174	6
MAPK6	AATF	8			CLU	NR1H2	2			RHOD	ZNF174	4
MAPK7	AATF	2			CMKLR1	NR1H2	34			RHOF	ZNF174	6
MAPK8	AATF	7			CNGA3	NR1H2	2			RHOG	ZNF174	2
MAPK8IP2	AATF	3			CNIH	NR1H2	18			RHOH	ZNF174	2
MAPK8IP3	AATF	16			CNIH3	NR1H2	4			RHOJ	ZNF174	13
MAPK9	AATF	4			CNIH4	NR1H2	7			RHOV	ZNF174	2
MAPKAPK2	AATF	8			CNKSR1	NR1H2	4			RICH2	ZNF174	7
MAPKAPK5	AATF	33			CNKSR2	NR1H2	53			RIN1	ZNF174	13
MAPKSP1	AATF	28			CNOT7	NR1H2	5			RIN2	ZNF174	6
MAPRE2	AATF	11			CNR2	NR1H2	4			RIPK2	ZNF174	3
MARCO	AATF	24			CNTF	NR1H2	2			RIPK3	ZNF174	4
MARK1	AATF	10			CNTFR	NR1H2	27			RND1	ZNF174	8
MARK2	AATF	7			CNTLN	NR1H2	5			RND3	ZNF174	2
MAST1	AATF	2			CNTN1	NR1H2	7			RNF138	ZNF174	3
MATK	AATF	16			CNTN6	NR1H2	13			ROCK1	ZNF174	7
MAVS	AATF	12			CNTNAP3	NR1H2	5			ROCK2	ZNF174	8
MBD2	AATF	6			COL15A1	NR1H2	3			ROPN1L	ZNF174	6
MBD4	AATF	2			COL1A2	NR1H2	17			ROR1	ZNF174	5
MBIP	AATF	12			COL3A1	NR1H2	9			ROR2	ZNF174	2
MC4R	AATF	11			COL4A3	NR1H2	28			RORA	ZNF174	7
MCC	AATF	103			COL4A3BP	NR1H2	26			RPS3	ZNF174	10
MCF2L	AATF	172			COLEC12	NR1H2	18			RPS6	ZNF174	3
MCF2L2	AATF	3			COMMD7	NR1H2	8			RPS6KA2	ZNF174	9
MCHR1	AATF	7			COPS3	NR1H2	8			RPS6KA4	ZNF174	2
MCTP1	AATF	4			CORO1C	NR1H2	19			RPS6KA5	ZNF174	8
MCTP2	AATF	4			CORO2A	NR1H2	2			RPS6KA6	ZNF174	2
MDC1	AATF	42			CPZ	NR1H2	9			RPS6KB1	ZNF174	2
MDFIC	AATF	19			CRABP2	NR1H2	10			RPS6KB2	ZNF174	2
MDK	AATF	34			CRADD	NR1H2	14			RPS6KC1	ZNF174	3
MECOM	AATF	4			CREB1	NR1H2	171			RRAD	ZNF174	6
MED1	AATF	451			CREBBP	NR1H2	33			RRAGB	ZNF174	2
MED12	AATF	25			CREBL2	NR1H2	3			RRAS	ZNF174	11
MED13	AATF	53			CRIPAK	NR1H2	2			RRBP1	ZNF174	4
MED14	AATF	17			CRKL	NR1H2	2			RREB1	ZNF174	10
MED16	AATF	8			CRYAB	NR1H2	3			RSPO1	ZNF174	12
MED24	AATF	3			CSF1R	NR1H2	11			RSPO2	ZNF174	15
MED30	AATF	30			CSF2RB	NR1H2	24			RSPO3	ZNF174	3
MED4	AATF	12			CSF3	NR1H2	2			RSPO4	ZNF174	12
MEN1	AATF	13			CSF3R	NR1H2	22			RTKN2	ZNF174	4
MESP1	AATF	17			CSNK1D	NR1H2	5			RTN1	ZNF174	8
MESP2	AATF	9			CSNK1E	NR1H2	2			RUNX2	ZNF174	3
MET	AATF	17			CSNK1G1	NR1H2	14			RXFP1	ZNF174	11
MFAP4	AATF	50			CSNK1G2	NR1H2	3			RXRA	ZNF174	6
MFN2	AATF	24			CSNK1G3	NR1H2	2			S100A6	ZNF174	12
MGST2	AATF	25			CSNK2A1	NR1H2	2			S1PR1	ZNF174	15
MGST3	AATF	21			CSNK2B	NR1H2	37			S1PR4	ZNF174	16
MIB2	AATF	2			CSPG4	NR1H2	3			S1PR5	ZNF174	4
MICA	AATF	3			CSRNP1	NR1H2	29			SAV1	ZNF174	2
MICAL1	AATF	8			CTF1	NR1H2	3			SCAI	ZNF174	5
MICB	AATF	5			CTNNAL1	NR1H2	11			SCARB1	ZNF174	3
MIER1	AATF	2			CTNNB1	NR1H2	2			SCGB1A1	ZNF174	4
MIF	AATF	42			CTNND1	NR1H2	7			SCRIB	ZNF174	4
MINK1	AATF	114			CTNND2	NR1H2	4			SDCBP	ZNF174	6
MITF	AATF	33			CX3CR1	NR1H2	6			SDCBP2	ZNF174	4
MKLN1	AATF	4			CXCL12	NR1H2	11			SEMA6A	ZNF174	18
MKNK1	AATF	2			CXCL14	NR1H2	4			SENP2	ZNF174	2
MKNK2	AATF	31			CXCL9	NR1H2	6			SFRP2	ZNF174	2
MLH1	AATF	17			CXCR2	NR1H2	9			SFRP4	ZNF174	4
MLL2	AATF	36			CXCR3	NR1H2	3			SFRS17A	ZNF174	3
MLL3	AATF	32			CXCR5	NR1H2	11			SGEF	ZNF174	10
MLL5	AATF	35			CXCR6	NR1H2	10			SGPL1	ZNF174	2
MLLT4	AATF	68			CXXC4	NR1H2	3			SGSM1	ZNF174	3
MLST8	AATF	27			CYCS	NR1H2	23			SH2B3	ZNF174	4
MOAP1	AATF	27			CYP26B1	NR1H2	2			SH2D2A	ZNF174	2
MPL	AATF	6			CYSLTR1	NR1H2	4			SH2D3C	ZNF174	10
MPP1	AATF	10			CYSLTR2	NR1H2	23			SH3BP5	ZNF174	7
MPP2	AATF	2			CYTH1	NR1H2	72			SH3GL1	ZNF174	2
MPZL1	AATF	36			CYTH2	NR1H2	30			SH3GL2	ZNF174	5
MRAS	AATF	19			CYTH3	NR1H2	5			SH3GL3	ZNF174	11
MRGPRE	AATF	3			CYTH4	NR1H2	28			SHH	ZNF174	3
MRGPRF	AATF	19			CYTL1	NR1H2	2			SHISA5	ZNF174	2
MS4A2	AATF	8			D4S234E	NR1H2	2			SIGLEC9	ZNF174	6
MSH2	AATF	35			DAB2IP	NR1H2	51			SIK2	ZNF174	13
MSH6	AATF	39			DACT1	NR1H2	9			SIPA1L2	ZNF174	2
MST1R	AATF	14			DAP3	NR1H2	27			SIPA1L3	ZNF174	6
MSX1	AATF	5			DAPK1	NR1H2	26			SIRPB1	ZNF174	3
MSX2	AATF	2			DAPK2	NR1H2	49			SIRPG	ZNF174	7
MT1H	AATF	9			DAPK3	NR1H2	4			SIT1	ZNF174	20
MTA1	AATF	16			DAPP1	NR1H2	8			SKAP2	ZNF174	2
MTCH1	AATF	5			DARC	NR1H2	12			SKI	ZNF174	4
MTOR	AATF	21			DBNL	NR1H2	3			SLA2	ZNF174	8
MTSS1L	AATF	11			DCBLD2	NR1H2	4			SLC20A1	ZNF174	9
MUL1	AATF	3			DCDC2	NR1H2	4			SLC35B2	ZNF174	5
MUSK	AATF	29			DCDC2B	NR1H2	4			SLC9A1	ZNF174	3
MX1	AATF	14			DCLK2	NR1H2	3			SLC9A3R1	ZNF174	2
MYD88	AATF	5			DDAH1	NR1H2	2			SMAD4	ZNF174	4
MYH9	AATF	315			DDAH2	NR1H2	3			SMAD6	ZNF174	2
MYO10	AATF	20			DDR1	NR1H2	5			SMAD7	ZNF174	8
MYO1E	AATF	20			DDR2	NR1H2	55			SMAD9	ZNF174	8
MYO9A	AATF	53			DDX54	NR1H2	8			SMC1A	ZNF174	5
MYO9B	AATF	238			DEDD2	NR1H2	42			SMC3	ZNF174	16
NAE1	AATF	24			DEK	NR1H2	21			SMPD1	ZNF174	2
NBN	AATF	28			DEPDC1	NR1H2	192			SMURF2	ZNF174	4
NCAM1	AATF	2			DEPDC1B	NR1H2	155			SNCA	ZNF174	4
NCK1	AATF	19			DEPDC5	NR1H2	5			SNX17	ZNF174	2
NCK2	AATF	2			DEPDC6	NR1H2	12			SNX27	ZNF174	8
NCKIPSD	AATF	2			DEPDC7	NR1H2	4			SNX6	ZNF174	3
NCOA1	AATF	48			DERL3	NR1H2	5			SOCS2	ZNF174	14
NCOA2	AATF	16			DFFA	NR1H2	3			SOCS7	ZNF174	2
NCOA3	AATF	40			DGKA	NR1H2	2			SOD2	ZNF174	9
NCOA4	AATF	3			DGKD	NR1H2	5			SORBS1	ZNF174	18
NCOA6	AATF	33			DGKE	NR1H2	3			SORBS3	ZNF174	6
NCOR1	AATF	31			DGKG	NR1H2	3			SORCS2	ZNF174	6
NCS1	AATF	5			DGKI	NR1H2	4			SORT1	ZNF174	3
NCSTN	AATF	2			DGKQ	NR1H2	3			SOS1	ZNF174	5
NDC80	AATF	57			DGKZ	NR1H2	3			SOS2	ZNF174	2
NDEL1	AATF	10			DHCR24	NR1H2	7			SOSTDC1	ZNF174	9
NDFIP1	AATF	30			DIABLO	NR1H2	35			SOX17	ZNF174	5
NDFIP2	AATF	5			DIRAS1	NR1H2	2			SOX4	ZNF174	3
NDN	AATF	7			DIRAS3	NR1H2	2			SPA17	ZNF174	3
NDRG2	AATF	25			DISP1	NR1H2	17			SPAG5	ZNF174	8
NDST1	AATF	118			DIXDC1	NR1H2	13			SPARC	ZNF174	3
NDUFA13	AATF	96			DKK1	NR1H2	3			SPARCL1	ZNF174	19
NDUFS4	AATF	30			DKK3	NR1H2	6			SPATA13	ZNF174	4
NEDD4	AATF	4			DLC1	NR1H2	57			SPEN	ZNF174	4
NEDD9	AATF	25			DLG4	NR1H2	11			SPHK1	ZNF174	2
NEK6	AATF	3			DLG5	NR1H2	35			SPN	ZNF174	11
NENF	AATF	137			DLL1	NR1H2	7			SPOCK2	ZNF174	9
NET1	AATF	15			DLL3	NR1H2	8			SPRED3	ZNF174	6
NF1	AATF	98			DLL4	NR1H2	3			SPRY2	ZNF174	2
NF2	AATF	24			DNAJA3	NR1H2	18			SPRY4	ZNF174	8
NFAM1	AATF	11			DNAJC27	NR1H2	37			SPSB2	ZNF174	4
NFAT5	AATF	39			DNASE1L3	NR1H2	4			SPSB3	ZNF174	8
NFATC1	AATF	26			DNM2	NR1H2	12			SPSB4	ZNF174	5
NFE2L2	AATF	3			DNMBP	NR1H2	2			SPTBN1	ZNF174	26
NFKB1	AATF	21			DOCK7	NR1H2	12			SRPK1	ZNF174	4
NFKB2	AATF	4			DOK1	NR1H2	3			SRPK2	ZNF174	3
NFKBIB	AATF	5			DOK2	NR1H2	54			SSTR1	ZNF174	16
NGEF	AATF	3			DOK3	NR1H2	4			STAC	ZNF174	6
NGFR	AATF	2			DOK4	NR1H2	5			STAC2	ZNF174	3
NISCH	AATF	83			DOK5	NR1H2	2			STAC3	ZNF174	6
NKD1	AATF	13			DPYSL2	NR1H2	43			STAMBP	ZNF174	6
NKD2	AATF	11			DPYSL3	NR1H2	6			STAP1	ZNF174	2
NKIRAS1	AATF	2			DRG2	NR1H2	5			STARD13	ZNF174	9
NKIRAS2	AATF	45			DST	NR1H2	37			STARD8	ZNF174	13
NKX2-1	AATF	4			DTHD1	NR1H2	4			STAT4	ZNF174	3
NLE1	AATF	104			DTNA	NR1H2	6			STAT5A	ZNF174	4
NLK	AATF	2			DTX2	NR1H2	16			STAT5B	ZNF174	2
NLRC3	AATF	41			DTX4	NR1H2	5			STAT6	ZNF174	13
NLRC4	AATF	25			DUOX1	NR1H2	52			STK17A	ZNF174	5
NLRP1	AATF	4			DUOX2	NR1H2	2			STMN1	ZNF174	6
NLRP3	AATF	6			DUSP1	NR1H2	5			STMN2	ZNF174	2
NMB	AATF	8			DUSP2	NR1H2	2			STRN	ZNF174	2
NMI	AATF	7			DUSP4	NR1H2	3			STUB1	ZNF174	31
NMU	AATF	6			DUSP8	NR1H2	5			STX2	ZNF174	3
NMUR1	AATF	28			DUSP9	NR1H2	4			STYXL1	ZNF174	4
NMUR2	AATF	2			DVL1	NR1H2	3			SUCNR1	ZNF174	2
NOD1	AATF	18			DVL2	NR1H2	5			SYDE1	ZNF174	6
NOS2	AATF	4			DVL3	NR1H2	8			SYDE2	ZNF174	5
NOS3	AATF	9			DYRK2	NR1H2	12			SYNGAP1	ZNF174	2
NOTCH1	AATF	172			ECE1	NR1H2	2			TAGAP	ZNF174	10
NOTCH2	AATF	35			ECM1	NR1H2	6			TANK	ZNF174	2
NOTCH3	AATF	6			ECSIT	NR1H2	27			TBC1D10B	ZNF174	4
NOTCH4	AATF	40			ECT2	NR1H2	43			TBC1D10C	ZNF174	21
NPAS2	AATF	3			EDA	NR1H2	2			TBC1D15	ZNF174	5
NPBWR1	AATF	4			EDA2R	NR1H2	7			TBC1D17	ZNF174	4
NPFF	AATF	2			EDN1	NR1H2	3			TBC1D2	ZNF174	21
NPHP1	AATF	12			EDN3	NR1H2	5			TBC1D20	ZNF174	2
NPHP4	AATF	4			EDNRA	NR1H2	10			TBC1D22A	ZNF174	6
NPM1	AATF	70			EDNRB	NR1H2	13			TBC1D2B	ZNF174	3
NPR1	AATF	92			EEF1D	NR1H2	13			TBC1D4	ZNF174	2
NPR2	AATF	21			EEF1E1	NR1H2	17			TBC1D7	ZNF174	5
NPR3	AATF	9			EFNA1	NR1H2	2			TBC1D9	ZNF174	6
NPY1R	AATF	5			EGFR	NR1H2	7			TBL1X	ZNF174	2
NPY5R	AATF	4			EGLN2	NR1H2	39			TBL1XR1	ZNF174	4
NR1H2	AATF	10			EID2	NR1H2	5			TBL3	ZNF174	7
NR2F2	AATF	6			EIF2AK2	NR1H2	12			TBXA2R	ZNF174	3
NR2F6	AATF	4			EIF2AK3	NR1H2	2			TEK	ZNF174	16
NR3C1	AATF	3			EIF2AK4	NR1H2	3			TENC1	ZNF174	14
NR3C2	AATF	30			EIF4EBP1	NR1H2	13			TFG	ZNF174	20
NR4A1	AATF	4			EIF4EBP2	NR1H2	6			TGFB1	ZNF174	5
NR4A2	AATF	4			ELK3	NR1H2	10			TGFB1I1	ZNF174	5
NRAS	AATF	23			ELMO1	NR1H2	13			TGFB3	ZNF174	2
NRG1	AATF	6			ELTD1	NR1H2	6			TGFBR2	ZNF174	61
NRG2	AATF	2			EMR1	NR1H2	18			TGFBR3	ZNF174	25
NRG3	AATF	7			EMR3	NR1H2	19			TGFBRAP1	ZNF174	2
NRGN	AATF	8			ENG	NR1H2	46			TGM2	ZNF174	2
NRIP1	AATF	4			ENPP2	NR1H2	11			THBS1	ZNF174	3
NRP1	AATF	10			ENTPD2	NR1H2	9			THOP1	ZNF174	6
NSMAF	AATF	2			EPAS1	NR1H2	17			THRA	ZNF174	9
NSMCE1	AATF	71			EPHA10	NR1H2	28			THRAP3	ZNF174	5
NTF3	AATF	8			EPHA4	NR1H2	6			THY1	ZNF174	2
NTRK3	AATF	19			EPHB2	NR1H2	12			TIE1	ZNF174	11
NTS	AATF	5			EPHB3	NR1H2	5			TIMP2	ZNF174	2
NUP62	AATF	36			EPHB6	NR1H2	15			TIPIN	ZNF174	2
NXN	AATF	5			EPS15	NR1H2	9			TLE4	ZNF174	17
NXPH3	AATF	48			EPS8	NR1H2	2			TLK1	ZNF174	2
NXPH4	AATF	9			ERBB2	NR1H2	20			TLR10	ZNF174	4
OBSCN	AATF	5			ERBB2IP	NR1H2	6			TLR2	ZNF174	6
OCRL	AATF	7			ERBB3	NR1H2	10			TLR4	ZNF174	6
ODZ1	AATF	3			ERBB4	NR1H2	35			TLR5	ZNF174	6
ODZ2	AATF	6			ERC1	NR1H2	20			TLR7	ZNF174	3
ODZ3	AATF	9			ERCC6	NR1H2	12			TLR8	ZNF174	7
ODZ4	AATF	11			EREG	NR1H2	4			TLR9	ZNF174	3
OGT	AATF	15			ERG	NR1H2	66			TMED1	ZNF174	2
ONECUT2	AATF	7			ERN1	NR1H2	3			TMEM101	ZNF174	6
OPHN1	AATF	25			ERO1L	NR1H2	34			TMEM9B	ZNF174	13
OPTN	AATF	5			ESR1	NR1H2	5			TMOD2	ZNF174	3
OR2A1	AATF	3			EVI5	NR1H2	9			TNFAIP3	ZNF174	7
OR2A7	AATF	6			EVI5L	NR1H2	11			TNFAIP6	ZNF174	8
OR2B6	AATF	2			EVL	NR1H2	5			TNFRSF10A	ZNF174	2
OR2W3	AATF	15			EXT1	NR1H2	5			TNFRSF10B	ZNF174	2
OR51E1	AATF	9			EZH2	NR1H2	40			TNFRSF11A	ZNF174	2
OR5K2	AATF	2			F10	NR1H2	15			TNFRSF21	ZNF174	15
OSMR	AATF	6			F2R	NR1H2	2			TNFSF12	ZNF174	32
OSTF1	AATF	22			F2RL1	NR1H2	8			TNFSF13	ZNF174	8
OTUD7B	AATF	17			F2RL3	NR1H2	2			TNFSF13B	ZNF174	3
OXER1	AATF	5			F7	NR1H2	4			TNFSF14	ZNF174	5
OXGR1	AATF	2			FADD	NR1H2	17			TNFSF4	ZNF174	2
OXSR1	AATF	16			FAF1	NR1H2	2			TNFSF8	ZNF174	4
OXTR	AATF	59			FAM123B	NR1H2	3			TNIK	ZNF174	11
P2RX1	AATF	8			FAM13B	NR1H2	22			TNN	ZNF174	2
P2RX2	AATF	26			FAM175A	NR1H2	2			TNXB	ZNF174	28
P2RX4	AATF	4			FARP1	NR1H2	6			TOLLIP	ZNF174	2
P2RX5	AATF	4			FARP2	NR1H2	4			TOP2A	ZNF174	26
P2RX6	AATF	32			FAS	NR1H2	3			TPD52L1	ZNF174	2
P2RX7	AATF	16			FASLG	NR1H2	4			TRAF1	ZNF174	3
P2RY1	AATF	20			FASTK	NR1H2	3			TRAF2	ZNF174	2
P2RY10	AATF	28			FBXO31	NR1H2	6			TRAF7	ZNF174	4
P2RY13	AATF	7			FBXO6	NR1H2	10			TRAIP	ZNF174	14
P2RY14	AATF	17			FBXO8	NR1H2	4			TRAT1	ZNF174	5
P2RY2	AATF	9			FBXW11	NR1H2	2			TRHDE	ZNF174	3
P2RY6	AATF	16			FBXW4	NR1H2	16			TRIAP1	ZNF174	3
P2RY8	AATF	7			FCER1G	NR1H2	19			TRIB1	ZNF174	2
PAFAH1B1	AATF	101			FCGR1A	NR1H2	9			TRIM16	ZNF174	5
PAG1	AATF	15			FCGR2B	NR1H2	6			TRIM33	ZNF174	2
PAK1	AATF	18			FCN1	NR1H2	6			TRIO	ZNF174	4
PAK1IP1	AATF	132			FCN3	NR1H2	3			TRPV1	ZNF174	2
PAK2	AATF	31			FEN1	NR1H2	80			TSC1	ZNF174	3
PAK4	AATF	5			FER	NR1H2	8			TSC2	ZNF174	64
PARD3	AATF	3			FEZ2	NR1H2	2			TSPAN12	ZNF174	6
PARK2	AATF	28			FGA	NR1H2	5			TSPAN6	ZNF174	2
PASK	AATF	3			FGD1	NR1H2	2			TSPYL2	ZNF174	2
PCNA	AATF	32			FGD2	NR1H2	28			TTN	ZNF174	2
PCP2	AATF	4			FGD3	NR1H2	33			TULP4	ZNF174	4
PCSK6	AATF	2			FGD4	NR1H2	15			TWSG1	ZNF174	2
PCSK9	AATF	22			FGD5	NR1H2	25			TXNDC17	ZNF174	2
PDAP1	AATF	12			FGF1	NR1H2	2			TXNIP	ZNF174	4
PDCL	AATF	2			FGF10	NR1H2	6			TYK2	ZNF174	2
PDE1A	AATF	12			FGF11	NR1H2	7			TYMS	ZNF174	4
PDE1B	AATF	45			FGF14	NR1H2	3			TYROBP	ZNF174	14
PDE1C	AATF	3			FGF18	NR1H2	2			UACA	ZNF174	3
PDE2A	AATF	13			FGF2	NR1H2	11			UBASH3A	ZNF174	10
PDE3A	AATF	11			FGF5	NR1H2	5			UBE2B	ZNF174	12
PDE3B	AATF	9			FGF7	NR1H2	5			UBE2C	ZNF174	22
PDE4A	AATF	22			FGFR1	NR1H2	5			UBE2N	ZNF174	2
PDE4B	AATF	3			FGFR2	NR1H2	9			UBE2V1	ZNF174	2
PDE4C	AATF	4			FGFR4	NR1H2	92			UBR5	ZNF174	5
PDE4D	AATF	21			FGG	NR1H2	2			UNC13B	ZNF174	4
PDE5A	AATF	54			FGL2	NR1H2	16			UNC5B	ZNF174	2
PDE6B	AATF	17			FHL2	NR1H2	4			UNC5C	ZNF174	4
PDE6G	AATF	7			FIBP	NR1H2	2			UNC5CL	ZNF174	5
PDE7A	AATF	2			FIGF	NR1H2	42			USP20	ZNF174	3
PDE7B	AATF	5			FKBP8	NR1H2	147			USP9X	ZNF174	2
PDE8A	AATF	6			FLJ10357	NR1H2	35			UTP11L	ZNF174	9
PDE8B	AATF	33			FLNA	NR1H2	12			VAV2	ZNF174	2
PDE9A	AATF	3			FLNB	NR1H2	5			VAV3	ZNF174	3
PDGFA	AATF	12			FLT1	NR1H2	4			VCP	ZNF174	3
PDGFB	AATF	26			FLT3	NR1H2	5			VIPR1	ZNF174	14
PDGFC	AATF	3			FLT3LG	NR1H2	6			WDR12	ZNF174	14
PDGFRA	AATF	42			FLT4	NR1H2	15			WDR67	ZNF174	3
PDGFRB	AATF	52			FOXF1	NR1H2	27			WFS1	ZNF174	2
PDIA3	AATF	36			FOXN3	NR1H2	26			WIF1	ZNF174	48
PDK1	AATF	48			FOXO1	NR1H2	4			WISP1	ZNF174	11
PDK2	AATF	5			FOXO4	NR1H2	24			WISP2	ZNF174	6
PDK3	AATF	8			FPR1	NR1H2	5			WNK3	ZNF174	3
PDK4	AATF	13			FPR2	NR1H2	12			WNT11	ZNF174	3
PDPK1	AATF	16			FPR3	NR1H2	47			WNT2	ZNF174	6
PDPN	AATF	26			FRS2	NR1H2	6			WNT2B	ZNF174	2
PDZD8	AATF	12			FST	NR1H2	2			WNT3	ZNF174	2
PEBP1	AATF	13			FSTL3	NR1H2	12			WNT3A	ZNF174	2
PECAM1	AATF	29			FURIN	NR1H2	4			WNT4	ZNF174	21
PEG10	AATF	8			FUT8	NR1H2	4			WNT7A	ZNF174	5
PENK	AATF	3			FYB	NR1H2	60			WNT7B	ZNF174	2
PER1	AATF	3			FYN	NR1H2	2			WSB2	ZNF174	10
PER2	AATF	8			FZD1	NR1H2	3			WWOX	ZNF174	2
PER3	AATF	7			FZD2	NR1H2	2			XCL2	ZNF174	3
PEX11A	AATF	19			FZD4	NR1H2	15			XPC	ZNF174	21
PEX11B	AATF	62			FZD5	NR1H2	6			XPR1	ZNF174	6
PF4	AATF	4			G3BP1	NR1H2	2			YWHAG	ZNF174	4
PGF	AATF	3			GAB1	NR1H2	40			YWHAQ	ZNF174	3
PGR	AATF	57			GAB2	NR1H2	45			YWHAZ	ZNF174	23
PHB	AATF	411			GABRA3	NR1H2	2			ZAP70	ZNF174	7
PHLDA3	AATF	12			GABRB2	NR1H2	6			ZC3H15	ZNF174	7
PI4KA	AATF	5			GABRB3	NR1H2	4			ZEB1	ZNF174	3
PI4KB	AATF	5			GABRD	NR1H2	2			ZEB2	ZNF174	4
PIAS1	AATF	9			GABRE	NR1H2	3			ZFAND5	ZNF174	2
PIAS4	AATF	9			GABRQ	NR1H2	3			ZFP106	ZNF174	7
PICK1	AATF	6			GADD45B	NR1H2	2			ZFYVE28	ZNF174	2
PIGU	AATF	35			GADD45G	NR1H2	7			ZFYVE9	ZNF174	3
PIK3C2A	AATF	48			GAPVD1	NR1H2	14			ZNF259	ZNF174	2
PIK3C2B	AATF	18			GAS1	NR1H2	6			ZRANB1	ZNF174	2
PIK3C2G	AATF	2			GAS6	NR1H2	74			ZWINT	ZNF174	16
PIK3C3	AATF	2			GBF1	NR1H2	7			ABCA1	ZNF175	4
PIK3CA	AATF	31			GDF10	NR1H2	30			ABL2	ZNF175	26
PIK3CB	AATF	2			GDI1	NR1H2	2			ABR	ZNF175	13
PIK3CD	AATF	21			GDI2	NR1H2	2			ACAP1	ZNF175	9
PIK3CG	AATF	7			GFRA1	NR1H2	12			ACAP2	ZNF175	4
PIK3R1	AATF	14			GFRA2	NR1H2	9			ACAP3	ZNF175	4
PIK3R2	AATF	5			GGCT	NR1H2	9			ACIN1	ZNF175	6
PIK3R3	AATF	8			GHR	NR1H2	37			ACTL6A	ZNF175	25
PIKFYVE	AATF	44			GHRL	NR1H2	2			ACVR2A	ZNF175	4
PILRA	AATF	14			GIGYF1	NR1H2	8			ACVR2B	ZNF175	2
PILRB	AATF	11			GIP	NR1H2	2			ACVRL1	ZNF175	4
PIM2	AATF	14			GIPC1	NR1H2	35			ADAM10	ZNF175	3
PIN1	AATF	15			GIT1	NR1H2	3			ADAM9	ZNF175	3
PINK1	AATF	6			GJA1	NR1H2	3			ADAMDEC1	ZNF175	21
PIP4K2B	AATF	80			GKAP1	NR1H2	5			ADAMTS1	ZNF175	4
PIP5K1A	AATF	7			GLI3	NR1H2	17			ADCY8	ZNF175	2
PITPNC1	AATF	7			GLP1R	NR1H2	2			ADIPOR1	ZNF175	10
PKD1	AATF	141			GLRB	NR1H2	3			ADIPOR2	ZNF175	2
PKD2	AATF	26			GLRX2	NR1H2	4			ADORA1	ZNF175	3
PKIG	AATF	36			GMFB	NR1H2	13			ADORA2B	ZNF175	2
PKN1	AATF	45			GNA11	NR1H2	33			ADORA3	ZNF175	7
PKN2	AATF	3			GNA12	NR1H2	5			ADRA1A	ZNF175	5
PKN3	AATF	3			GNA15	NR1H2	7			ADRA1B	ZNF175	3
PLA2G1B	AATF	35			GNAI2	NR1H2	12			ADRA1D	ZNF175	9
PLA2G4C	AATF	3			GNAL	NR1H2	5			ADRA2A	ZNF175	3
PLAA	AATF	2			GNAO1	NR1H2	2			ADRA2C	ZNF175	5
PLAU	AATF	19			GNAQ	NR1H2	17			ADRB1	ZNF175	3
PLCB1	AATF	6			GNAS	NR1H2	4			ADRB2	ZNF175	4
PLCB2	AATF	6			GNAZ	NR1H2	5			ADRBK1	ZNF175	2
PLCB3	AATF	4			GNB1	NR1H2	9			AEN	ZNF175	3
PLCB4	AATF	10			GNB1L	NR1H2	9			AES	ZNF175	3
PLCD1	AATF	6			GNB2	NR1H2	13			AGAP1	ZNF175	2
PLCD3	AATF	40			GNB4	NR1H2	11			AGAP11	ZNF175	3
PLCD4	AATF	12			GNG10	NR1H2	4			AGAP2	ZNF175	5
PLCE1	AATF	41			GNG11	NR1H2	4			AGAP3	ZNF175	4
PLCG1	AATF	13			GNG12	NR1H2	3			AGAP4	ZNF175	5
PLCG2	AATF	7			GNG2	NR1H2	2			AGAP5	ZNF175	5
PLCH1	AATF	14			GNG4	NR1H2	3			AGAP6	ZNF175	11
PLCH2	AATF	3			GNG5	NR1H2	22			AGAP8	ZNF175	2
PLCL1	AATF	23			GNG7	NR1H2	7			AGER	ZNF175	13
PLCL2	AATF	16			GNGT2	NR1H2	6			AGFG1	ZNF175	9
PLCXD3	AATF	3			GNRH1	NR1H2	3			AGRN	ZNF175	4
PLD1	AATF	6			GNRHR2	NR1H2	2			AGRP	ZNF175	2
PLD2	AATF	5			GOLT1B	NR1H2	10			AGTR1	ZNF175	3
PLEK	AATF	31			GPBAR1	NR1H2	29			AGTR2	ZNF175	2
PLEK2	AATF	56			GPC3	NR1H2	17			AHR	ZNF175	5
PLEKHA1	AATF	20			GPER	NR1H2	5			AIFM1	ZNF175	3
PLEKHG1	AATF	2			GPR1	NR1H2	2			AIFM2	ZNF175	9
PLEKHG2	AATF	6			GPR109A	NR1H2	2			AKAP10	ZNF175	3
PLEKHG3	AATF	9			GPR110	NR1H2	4			AKAP11	ZNF175	5
PLEKHG4B	AATF	5			GPR114	NR1H2	8			AKAP12	ZNF175	2
PLEKHG5	AATF	8			GPR115	NR1H2	4			AKAP13	ZNF175	7
PLEKHG6	AATF	7			GPR116	NR1H2	35			AKAP5	ZNF175	2
PLEKHG7	AATF	12			GPR120	NR1H2	13			AKAP7	ZNF175	3
PLEKHH3	AATF	8			GPR124	NR1H2	13			AKAP8	ZNF175	2
PLEKHM1	AATF	85			GPR125	NR1H2	2			AKAP9	ZNF175	6
PLEKHM1P	AATF	3			GPR133	NR1H2	38			AKT1	ZNF175	3
PLEKHM3	AATF	38			GPR141	NR1H2	16			AKT3	ZNF175	3
PLP2	AATF	43			GPR146	NR1H2	35			ALCAM	ZNF175	2
PLXNA1	AATF	108			GPR153	NR1H2	3			ALMS1	ZNF175	8
PLXNA2	AATF	18			GPR155	NR1H2	2			ALS2	ZNF175	2
PLXNA3	AATF	4			GPR158	NR1H2	2			AMBP	ZNF175	5
PLXNA4	AATF	22			GPR160	NR1H2	3			AMFR	ZNF175	3
PLXNB1	AATF	34			GPR161	NR1H2	7			ANGPT1	ZNF175	20
PLXNB2	AATF	26			GPR162	NR1H2	19			ANGPT4	ZNF175	4
PLXNB3	AATF	4			GPR17	NR1H2	18			ANGPTL1	ZNF175	6
PLXNC1	AATF	2			GPR171	NR1H2	2			ANGPTL2	ZNF175	8
PLXND1	AATF	22			GPR173	NR1H2	2			ANGPTL5	ZNF175	2
PMAIP1	AATF	21			GPR174	NR1H2	30			ANGPTL7	ZNF175	12
PMCH	AATF	9			GPR179	NR1H2	2			ANKDD1A	ZNF175	3
PML	AATF	16			GPR18	NR1H2	10			ANKRD1	ZNF175	7
PNOC	AATF	9			GPR182	NR1H2	4			ANP32A	ZNF175	2
PORCN	AATF	4			GPR183	NR1H2	2			ANXA1	ZNF175	5
PPAP2B	AATF	39			GPR19	NR1H2	11			ANXA3	ZNF175	19
PPARD	AATF	7			GPR20	NR1H2	3			ANXA4	ZNF175	2
PPARG	AATF	37			GPR34	NR1H2	6			ANXA5	ZNF175	6
PPARGC1A	AATF	37			GPR37	NR1H2	3			AP3S1	ZNF175	2
PPARGC1B	AATF	20			GPR37L1	NR1H2	3			APAF1	ZNF175	2
PPFIA1	AATF	7			GPR39	NR1H2	5			APBA3	ZNF175	3
PPIC	AATF	10			GPR56	NR1H2	4			APBB1	ZNF175	4
PPM1A	AATF	20			GPR61	NR1H2	3			APBB1IP	ZNF175	10
PPM1L	AATF	6			GPR63	NR1H2	2			APBB2	ZNF175	7
PPP1R12B	AATF	39			GPR64	NR1H2	9			APC	ZNF175	23
PPP1R15A	AATF	14			GPR65	NR1H2	19			APH1A	ZNF175	4
PPP1R16B	AATF	31			GPR75	NR1H2	2			APH1B	ZNF175	4
PPP1R1B	AATF	7			GPR82	NR1H2	12			APLN	ZNF175	3
PPP1R2	AATF	22			GPR84	NR1H2	18			APLNR	ZNF175	2
PPP1R2P3	AATF	8			GPR85	NR1H2	5			APLP2	ZNF175	2
PPP1R9B	AATF	122			GPR87	NR1H2	7			APOE	ZNF175	8
PPP2CA	AATF	4			GPR89A	NR1H2	17			APOL3	ZNF175	9
PPP2CB	AATF	4			GPR98	NR1H2	5			AR	ZNF175	27
PPP2R1A	AATF	2			GPRC5A	NR1H2	7			ARAF	ZNF175	4
PPP2R2A	AATF	5			GPRC5C	NR1H2	8			ARAP1	ZNF175	3
PPP2R2C	AATF	6			GPS1	NR1H2	82			ARAP2	ZNF175	6
PPP2R5A	AATF	19			GPS2	NR1H2	10			ARF1	ZNF175	19
PPP2R5B	AATF	5			GPSM1	NR1H2	2			ARF3	ZNF175	3
PPP2R5C	AATF	10			GPSM2	NR1H2	2			ARF4	ZNF175	7
PPP2R5E	AATF	3			GPSM3	NR1H2	6			ARF5	ZNF175	5
PPP3CB	AATF	8			GPX1	NR1H2	70			ARFGAP1	ZNF175	2
PPP5C	AATF	2			GRAP	NR1H2	10			ARFGAP2	ZNF175	2
PPT1	AATF	18			GRASP	NR1H2	52			ARFGEF2	ZNF175	5
PRAM1	AATF	39			GREM1	NR1H2	20			ARHGAP1	ZNF175	3
PRAME	AATF	7			GRIA1	NR1H2	49			ARHGAP11A	ZNF175	17
PRDM16	AATF	27			GRIK4	NR1H2	26			ARHGAP11B	ZNF175	7
PRDM4	AATF	14			GRIN1	NR1H2	2			ARHGAP15	ZNF175	4
PRDX1	AATF	5			GRIN2A	NR1H2	3			ARHGAP18	ZNF175	9
PRDX2	AATF	44			GRIN2D	NR1H2	3			ARHGAP19	ZNF175	4
PRDX4	AATF	105			GRIN3A	NR1H2	21			ARHGAP20	ZNF175	11
PREX1	AATF	43			GRK5	NR1H2	97			ARHGAP21	ZNF175	3
PREX2	AATF	138			GRK6	NR1H2	6			ARHGAP23	ZNF175	4
PRKAA1	AATF	6			GRLF1	NR1H2	33			ARHGAP24	ZNF175	7
PRKAB1	AATF	6			GRM3	NR1H2	5			ARHGAP25	ZNF175	8
PRKAG1	AATF	120			GRM4	NR1H2	3			ARHGAP26	ZNF175	3
PRKAG2	AATF	17			GRN	NR1H2	16			ARHGAP30	ZNF175	19
PRKCA	AATF	42			GRTP1	NR1H2	6			ARHGAP6	ZNF175	21
PRKCB	AATF	21			GSG2	NR1H2	22			ARHGAP9	ZNF175	5
PRKCD	AATF	27			GSK3A	NR1H2	39			ARHGDIB	ZNF175	2
PRKCE	AATF	30			GSK3B	NR1H2	20			ARHGEF10	ZNF175	5
PRKCH	AATF	34			GSN	NR1H2	11			ARHGEF11	ZNF175	6
PRKCQ	AATF	17			GTF2I	NR1H2	4			ARHGEF12	ZNF175	6
PRKCSH	AATF	38			GTPBP1	NR1H2	22			ARHGEF15	ZNF175	6
PRKCZ	AATF	5			GTSE1	NR1H2	39			ARHGEF16	ZNF175	3
PRKD1	AATF	9			GUCY1A2	NR1H2	11			ARHGEF17	ZNF175	17
PRKD2	AATF	18			GUCY1A3	NR1H2	6			ARHGEF18	ZNF175	4
PRKD3	AATF	2			GUCY1B3	NR1H2	5			ARHGEF19	ZNF175	4
PRKG1	AATF	67			GZMA	NR1H2	4			ARHGEF2	ZNF175	7
PRKG2	AATF	24			GZMB	NR1H2	3			ARHGEF3	ZNF175	9
PRKRIR	AATF	11			H2AFX	NR1H2	19			ARHGEF4	ZNF175	5
PRLR	AATF	3			HBEGF	NR1H2	13			ARHGEF6	ZNF175	59
PRMT1	AATF	34			HBS1L	NR1H2	9			ARHGEF7	ZNF175	4
PRRX1	AATF	30			HCLS1	NR1H2	6			ARHGEF9	ZNF175	5
PRRX2	AATF	7			HDAC6	NR1H2	5			ARID1A	ZNF175	13
PSD	AATF	5			HDGF	NR1H2	22			ARL1	ZNF175	2
PSD3	AATF	2			HGF	NR1H2	6			ARL11	ZNF175	7
PSD4	AATF	9			HGS	NR1H2	35			ARL14	ZNF175	2
PSEN1	AATF	2			HHIP	NR1H2	9			ARL2	ZNF175	15
PSEN2	AATF	3			HIF1A	NR1H2	3			ARL2BP	ZNF175	6
PSENEN	AATF	24			HIF3A	NR1H2	5			ARL3	ZNF175	2
PSTPIP1	AATF	12			HINT1	NR1H2	11			ARL4C	ZNF175	3
PTAFR	AATF	22			HIP1	NR1H2	4			ARL6	ZNF175	6
PTCH1	AATF	39			HIPK1	NR1H2	33			ARL8A	ZNF175	2
PTEN	AATF	4			HIPK2	NR1H2	4			ARNTL	ZNF175	2
PTGDR	AATF	5			HMGB1	NR1H2	7			ARNTL2	ZNF175	9
PTGER3	AATF	4			HMGB2	NR1H2	13			ARRB1	ZNF175	25
PTGER4	AATF	16			HMGXB4	NR1H2	9			ARRB2	ZNF175	2
PTGES	AATF	17			HNRNPK	NR1H2	6			ARTN	ZNF175	2
PTGES3	AATF	142			HOMER1	NR1H2	19			ASAP2	ZNF175	7
PTGFR	AATF	8			HOMER3	NR1H2	5			ASAP3	ZNF175	4
PTGIR	AATF	15			HOXA13	NR1H2	3			ASB1	ZNF175	8
PTH1R	AATF	51			HPGDS	NR1H2	23			ASB2	ZNF175	2
PTK2B	AATF	32			HRAS	NR1H2	2			ASB3	ZNF175	2
PTK7	AATF	3			HRH2	NR1H2	4			ASB6	ZNF175	2
PTN	AATF	2			HSPD1	NR1H2	64			ASB7	ZNF175	3
PTPLA	AATF	4			HSPE1	NR1H2	69			ASB8	ZNF175	5
PTPLAD1	AATF	25			HTR1F	NR1H2	2			ASB9	ZNF175	2
PTPN1	AATF	25			HTT	NR1H2	12			ASPN	ZNF175	2
PTPN11	AATF	50			HUS1	NR1H2	2			ATF6	ZNF175	3
PTPN2	AATF	4			ICK	NR1H2	10			ATF6B	ZNF175	2
PTPN22	AATF	15			ICMT	NR1H2	3			ATP2A2	ZNF175	19
PTPRA	AATF	4			IDE	NR1H2	5			ATP2C1	ZNF175	3
PTPRC	AATF	34			IFI16	NR1H2	2			ATR	ZNF175	10
PTPRD	AATF	51			IFI6	NR1H2	3			ATRIP	ZNF175	2
PTPRE	AATF	2			IFNAR1	NR1H2	3			AURKA	ZNF175	11
PTPRF	AATF	13			IFNAR2	NR1H2	3			AVPR2	ZNF175	5
PTPRG	AATF	20			IFNG	NR1H2	4			AXIN1	ZNF175	2
PTPRJ	AATF	10			IFNGR1	NR1H2	8			AXL	ZNF175	7
PTPRM	AATF	100			IFNGR2	NR1H2	2			AZI2	ZNF175	6
PTPRN	AATF	2			IFT172	NR1H2	4			AZU1	ZNF175	2
PTPRT	AATF	8			IFT52	NR1H2	7			BAD	ZNF175	6
PTPRU	AATF	10			IGBP1	NR1H2	3			BAI3	ZNF175	4
PWP2	AATF	18			IGF2R	NR1H2	6			BAIAP2	ZNF175	2
PXN	AATF	52			IGFALS	NR1H2	2			BAMBI	ZNF175	2
PYCARD	AATF	6			IGFBP3	NR1H2	3			BCAR1	ZNF175	3
PYGO1	AATF	3			IGFBP4	NR1H2	17			BCAR3	ZNF175	3
PYGO2	AATF	23			IGFBP6	NR1H2	2			BCKDK	ZNF175	2
RAB10	AATF	14			IGSF6	NR1H2	10			BCL2	ZNF175	4
RAB11A	AATF	3			IHH	NR1H2	49			BCL2L13	ZNF175	2
RAB11B	AATF	8			IKBKAP	NR1H2	19			BCL6	ZNF175	2
RAB12	AATF	3			IKBKE	NR1H2	14			BCL9	ZNF175	20
RAB14	AATF	14			IKBKG	NR1H2	3			BCL9L	ZNF175	6
RAB15	AATF	2			IL12B	NR1H2	2			BCR	ZNF175	5
RAB17	AATF	17			IL12RB1	NR1H2	26			BID	ZNF175	8
RAB18	AATF	33			IL15	NR1H2	4			BIRC3	ZNF175	2
RAB19	AATF	19			IL15RA	NR1H2	5			BLK	ZNF175	7
RAB1A	AATF	112			IL17RA	NR1H2	9			BLM	ZNF175	26
RAB1B	AATF	2			IL18R1	NR1H2	2			BMP2	ZNF175	13
RAB20	AATF	3			IL18RAP	NR1H2	2			BMP6	ZNF175	5
RAB21	AATF	3			IL1A	NR1H2	4			BMP7	ZNF175	2
RAB22A	AATF	6			IL1RAP	NR1H2	2			BMPER	ZNF175	2
RAB23	AATF	5			IL1RAPL2	NR1H2	2			BMPR1A	ZNF175	2
RAB25	AATF	98			IL1RL1	NR1H2	25			BMPR1B	ZNF175	3
RAB26	AATF	24			IL1RL2	NR1H2	6			BMPR2	ZNF175	7
RAB27A	AATF	6			IL22RA2	NR1H2	24			BNIP3	ZNF175	3
RAB27B	AATF	3			IL27RA	NR1H2	2			BRAF	ZNF175	8
RAB28	AATF	21			IL2RA	NR1H2	6			BRAP	ZNF175	2
RAB2A	AATF	21			IL2RB	NR1H2	10			BRCA1	ZNF175	10
RAB2B	AATF	12			IL2RG	NR1H2	16			BRCA2	ZNF175	60
RAB30	AATF	4			IL31RA	NR1H2	11			BRCC3	ZNF175	12
RAB31	AATF	6			IL5RA	NR1H2	6			BRD8	ZNF175	21
RAB32	AATF	39			IL6	NR1H2	3			BRE	ZNF175	2
RAB33A	AATF	22			IL6R	NR1H2	5			BRIP1	ZNF175	8
RAB33B	AATF	12			IL6ST	NR1H2	6			BTK	ZNF175	43
RAB34	AATF	51			IL7R	NR1H2	12			BTLA	ZNF175	8
RAB38	AATF	4			IL8	NR1H2	2			BTRC	ZNF175	5
RAB39	AATF	14			IL9R	NR1H2	3			BUB1B	ZNF175	30
RAB39B	AATF	3			ILK	NR1H2	8			BUD31	ZNF175	18
RAB3B	AATF	6			IMPA1	NR1H2	15			C16orf5	ZNF175	3
RAB3D	AATF	9			IMPA2	NR1H2	12			C18orf32	ZNF175	4
RAB40A	AATF	17			INADL	NR1H2	9			C19orf62	ZNF175	3
RAB40AL	AATF	6			ING4	NR1H2	5			C1QTNF2	ZNF175	8
RAB40B	AATF	5			INHA	NR1H2	2			C1orf187	ZNF175	2
RAB40C	AATF	17			INHBA	NR1H2	8			C2CD3	ZNF175	10
RAB42	AATF	2			INPP4A	NR1H2	2			C3	ZNF175	4
RAB4A	AATF	22			INPP5B	NR1H2	10			C3AR1	ZNF175	13
RAB4B	AATF	9			INPP5D	NR1H2	4			C5	ZNF175	2
RAB5A	AATF	3			INSIG1	NR1H2	4			C5AR1	ZNF175	4
RAB5B	AATF	8			INSR	NR1H2	9			C6orf170	ZNF175	2
RAB5C	AATF	18			IPO8	NR1H2	15			C9orf100	ZNF175	19
RAB6A	AATF	4			IQGAP2	NR1H2	16			C9orf86	ZNF175	4
RAB7A	AATF	7			IQGAP3	NR1H2	30			C9orf89	ZNF175	7
RAB7L1	AATF	3			IQSEC1	NR1H2	44			CABIN1	ZNF175	6
RAB8A	AATF	47			IQSEC2	NR1H2	3			CABYR	ZNF175	10
RAB8B	AATF	12			IQSEC3	NR1H2	23			CACNB4	ZNF175	6
RAB9A	AATF	2			IRAK1	NR1H2	4			CALCOCO1	ZNF175	12
RABGAP1	AATF	28			IRAK2	NR1H2	2			CALCRL	ZNF175	3
RABIF	AATF	106			IRF9	NR1H2	2			CALM3	ZNF175	2
RABL3	AATF	5			IRS1	NR1H2	4			CALML5	ZNF175	2
RAC1	AATF	5			IRS2	NR1H2	4			CALR	ZNF175	2
RAC2	AATF	10			ITGA1	NR1H2	2			CAMK1	ZNF175	2
RAC3	AATF	39			ITGA10	NR1H2	4			CANT1	ZNF175	2
RACGAP1	AATF	68			ITGA11	NR1H2	23			CAP1	ZNF175	3
RAD1	AATF	34			ITGA2	NR1H2	6			CAPS	ZNF175	5
RADIL	AATF	52			ITGA3	NR1H2	10			CARD14	ZNF175	2
RALBP1	AATF	21			ITGA4	NR1H2	67			CARD8	ZNF175	5
RALGAPA1	AATF	29			ITGA5	NR1H2	4			CASP1	ZNF175	8
RALGAPA2	AATF	96			ITGA6	NR1H2	5			CASP3	ZNF175	6
RALGAPB	AATF	16			ITGA8	NR1H2	58			CASP7	ZNF175	5
RALGDS	AATF	7			ITGAE	NR1H2	2			CASP8	ZNF175	3
RALGPS1	AATF	18			ITGAL	NR1H2	38			CASP8AP2	ZNF175	54
RALGPS2	AATF	17			ITGAM	NR1H2	4			CASS4	ZNF175	13
RAMP1	AATF	4			ITGAV	NR1H2	12			CAT	ZNF175	5
RAMP2	AATF	42			ITGAX	NR1H2	6			CAV1	ZNF175	6
RAMP3	AATF	24			ITGB1BP1	NR1H2	6			CAV2	ZNF175	21
RAN	AATF	533			ITGB2	NR1H2	2			CAV3	ZNF175	8
RANBP1	AATF	428			ITGB3	NR1H2	3			CBL	ZNF175	5
RANGAP1	AATF	23			ITGB3BP	NR1H2	10			CBLB	ZNF175	5
RAP1A	AATF	12			ITGB4	NR1H2	18			CBLC	ZNF175	8
RAP1B	AATF	38			ITGB7	NR1H2	4			CBY1	ZNF175	2
RAP1GAP	AATF	29			ITGB8	NR1H2	4			CC2D1A	ZNF175	4
RAP1GAP2	AATF	6			ITGBL1	NR1H2	9			CCDC47	ZNF175	4
RAP2A	AATF	6			ITK	NR1H2	11			CCL1	ZNF175	4
RAP2C	AATF	6			ITLN2	NR1H2	7			CCL17	ZNF175	4
RAPGEF1	AATF	121			ITPK1	NR1H2	14			CCL19	ZNF175	4
RAPGEF2	AATF	85			ITPKA	NR1H2	3			CCL23	ZNF175	14
RAPGEF3	AATF	31			ITPKB	NR1H2	5			CCL3	ZNF175	2
RAPGEF4	AATF	52			ITPR3	NR1H2	5			CCL4L2	ZNF175	3
RAPGEF5	AATF	17			ITSN2	NR1H2	9			CCL5	ZNF175	6
RAPGEF6	AATF	12			JAG1	NR1H2	2			CCL7	ZNF175	3
RAPGEFL1	AATF	4			JAK1	NR1H2	17			CCL8	ZNF175	4
RAPH1	AATF	10			JAK2	NR1H2	36			CCM2	ZNF175	2
RARA	AATF	11			JAK3	NR1H2	20			CCNA2	ZNF175	23
RARB	AATF	4			JMJD6	NR1H2	2			CCNE1	ZNF175	11
RARG	AATF	4			JMJD7-PLA2G4B	NR1H2	16			CCR1	ZNF175	8
RASA1	AATF	24			KCNH2	NR1H2	3			CCR2	ZNF175	3
RASA2	AATF	14			KCNH3	NR1H2	6			CCR4	ZNF175	7
RASA3	AATF	27			KCNH6	NR1H2	5			CCR6	ZNF175	33
RASA4	AATF	3			KCNH8	NR1H2	3			CCR7	ZNF175	6
RASAL1	AATF	5			KCNK10	NR1H2	2			CCR8	ZNF175	8
RASAL2	AATF	231			KDM3A	NR1H2	3			CCRL1	ZNF175	6
RASAL3	AATF	17			KDR	NR1H2	3			CCRL2	ZNF175	3
RASD1	AATF	8			KHDRBS1	NR1H2	11			CD101	ZNF175	5
RASD2	AATF	2			KIAA1244	NR1H2	3			CD14	ZNF175	8
RASEF	AATF	3			KIF13B	NR1H2	8			CD19	ZNF175	3
RASGEF1A	AATF	3			KIF26A	NR1H2	12			CD2	ZNF175	10
RASGEF1B	AATF	20			KIFAP3	NR1H2	4			CD209	ZNF175	4
RASGRF1	AATF	29			KISS1R	NR1H2	3			CD247	ZNF175	10
RASGRF2	AATF	13			KITLG	NR1H2	2			CD27	ZNF175	15
RASGRP2	AATF	45			KLF10	NR1H2	10			CD274	ZNF175	4
RASGRP4	AATF	45			KLF6	NR1H2	4			CD28	ZNF175	5
RASIP1	AATF	26			KLF9	NR1H2	2			CD2AP	ZNF175	5
RASL11A	AATF	3			KLHL12	NR1H2	8			CD33	ZNF175	41
RASL11B	AATF	3			KLRB1	NR1H2	2			CD36	ZNF175	5
RASL12	AATF	23			KLRD1	NR1H2	2			CD38	ZNF175	3
RASSF1	AATF	14			KLRF1	NR1H2	2			CD3D	ZNF175	8
RASSF10	AATF	3			KLRK1	NR1H2	5			CD3E	ZNF175	5
RASSF2	AATF	38			KREMEN2	NR1H2	2			CD3G	ZNF175	6
RASSF3	AATF	23			KSR1	NR1H2	6			CD4	ZNF175	10
RASSF4	AATF	3			KSR2	NR1H2	3			CD40	ZNF175	21
RASSF5	AATF	8			LAG3	NR1H2	7			CD44	ZNF175	3
RASSF7	AATF	3			LAMA1	NR1H2	2			CD48	ZNF175	9
RASSF8	AATF	42			LAMA5	NR1H2	7			CD53	ZNF175	7
RASSF9	AATF	3			LANCL1	NR1H2	4			CD59	ZNF175	9
RB1	AATF	2			LAT2	NR1H2	11			CD7	ZNF175	31
RB1CC1	AATF	4			LATS1	NR1H2	56			CD74	ZNF175	3
RBM15	AATF	5			LATS2	NR1H2	14			CD79A	ZNF175	5
RBM9	AATF	42			LAX1	NR1H2	10			CD79B	ZNF175	6
RCAN1	AATF	11			LBXCOR1	NR1H2	4			CD81	ZNF175	24
RCAN2	AATF	9			LCK	NR1H2	2			CD83	ZNF175	4
REL	AATF	4			LCP2	NR1H2	26			CD8A	ZNF175	3
REM1	AATF	14			LDB1	NR1H2	2			CD8B	ZNF175	7
REM2	AATF	4			LEF1	NR1H2	8			CD97	ZNF175	5
REN	AATF	3			LEMD3	NR1H2	2			CDA	ZNF175	6
REPS2	AATF	36			LEPR	NR1H2	8			CDC42	ZNF175	2
RERG	AATF	6			LGALS1	NR1H2	11			CDC42BPA	ZNF175	8
RFC4	AATF	92			LGALS3BP	NR1H2	19			CDC42BPB	ZNF175	7
RFXANK	AATF	17			LGR4	NR1H2	12			CDC42BPG	ZNF175	3
RGL1	AATF	3			LGR6	NR1H2	2			CDC42EP1	ZNF175	5
RGL3	AATF	12			LHCGR	NR1H2	2			CDC42EP3	ZNF175	2
RGL4	AATF	3			LIFR	NR1H2	23			CDC42SE2	ZNF175	2
RGMA	AATF	6			LILRA1	NR1H2	7			CDH13	ZNF175	2
RGN	AATF	8			LILRA2	NR1H2	48			CDK18	ZNF175	4
RGNEF	AATF	7			LILRB2	NR1H2	19			CDK2	ZNF175	10
RGS1	AATF	2			LILRB3	NR1H2	8			CDK4	ZNF175	4
RGS10	AATF	82			LILRB4	NR1H2	19			CDK5	ZNF175	2
RGS11	AATF	19			LIMD1	NR1H2	26			CDK7	ZNF175	4
RGS12	AATF	50			LIMK1	NR1H2	2			CDKL2	ZNF175	2
RGS13	AATF	17			LPAR1	NR1H2	4			CDKN1C	ZNF175	4
RGS14	AATF	10			LPAR2	NR1H2	11			CDKN2A	ZNF175	3
RGS17	AATF	13			LPAR5	NR1H2	2			CDKN2AIP	ZNF175	3
RGS18	AATF	15			LPAR6	NR1H2	2			CDON	ZNF175	2
RGS19	AATF	33			LPHN1	NR1H2	9			CEBPA	ZNF175	8
RGS20	AATF	21			LPHN2	NR1H2	39			CECR2	ZNF175	6
RGS22	AATF	11			LPHN3	NR1H2	3			CELSR1	ZNF175	13
RGS4	AATF	3			LPXN	NR1H2	25			CELSR2	ZNF175	5
RGS5	AATF	4			LRDD	NR1H2	8			CELSR3	ZNF175	13
RGS6	AATF	13			LRP1	NR1H2	31			CENPI	ZNF175	6
RGS7BP	AATF	6			LRP12	NR1H2	2			CEP57	ZNF175	4
RGS9	AATF	40			LRP5	NR1H2	3			CERK	ZNF175	2
RGS9BP	AATF	4			LRP6	NR1H2	2			CFD	ZNF175	7
RHBDL1	AATF	11			LRP8	NR1H2	2			CFLAR	ZNF175	6
RHBDL2	AATF	39			LRRK1	NR1H2	4			CHD8	ZNF175	27
RHEB	AATF	262			LRRK2	NR1H2	13			CHEK1	ZNF175	6
RHEBL1	AATF	3			LRRN3	NR1H2	16			CHEK2	ZNF175	13
RHOA	AATF	35			LSP1	NR1H2	16			CHL1	ZNF175	2
RHOB	AATF	8			LTA	NR1H2	36			CHMP5	ZNF175	3
RHOBTB1	AATF	30			LTB	NR1H2	30			CHN1	ZNF175	2
RHOBTB2	AATF	46			LTB4R2	NR1H2	2			CHN2	ZNF175	2
RHOC	AATF	23			LTBP2	NR1H2	15			CHP	ZNF175	3
RHOD	AATF	31			LTBP3	NR1H2	3			CHRM1	ZNF175	2
RHOF	AATF	3			LTBP4	NR1H2	64			CHRM2	ZNF175	3
RHOG	AATF	5			LTBR	NR1H2	4			CHRM4	ZNF175	2
RHOH	AATF	7			LY6E	NR1H2	15			CHRNA2	ZNF175	7
RHOJ	AATF	58			LY96	NR1H2	7			CHRNA5	ZNF175	21
RHOQ	AATF	10			LZTS2	NR1H2	2			CHRNA6	ZNF175	2
RHOT1	AATF	2			MACF1	NR1H2	57			CHRNB1	ZNF175	3
RHOT2	AATF	3			MADD	NR1H2	12			CHRNE	ZNF175	2
RHOU	AATF	10			MAGI1	NR1H2	20			CIDEB	ZNF175	4
RHOV	AATF	3			MAGI3	NR1H2	5			CILP	ZNF175	3
RHPN1	AATF	4			MAML1	NR1H2	9			CITED2	ZNF175	6
RHPN2	AATF	3			MAML2	NR1H2	10			CKS2	ZNF175	3
RIC8B	AATF	2			MAML3	NR1H2	7			CLCF1	ZNF175	2
RICH2	AATF	51			MAP2K4	NR1H2	2			CLCN6	ZNF175	8
RIN1	AATF	8			MAP2K5	NR1H2	2			CLEC1A	ZNF175	2
RIN2	AATF	6			MAP2K6	NR1H2	4			CLEC4A	ZNF175	5
RIN3	AATF	25			MAP3K1	NR1H2	14			CLEC7A	ZNF175	2
RINT1	AATF	82			MAP3K10	NR1H2	7			CLIC1	ZNF175	29
RIPK1	AATF	4			MAP3K11	NR1H2	3			CLIC3	ZNF175	50
RIPK2	AATF	2			MAP3K12	NR1H2	2			CLN3	ZNF175	4
RIPK3	AATF	2			MAP3K13	NR1H2	9			CLU	ZNF175	2
RIT1	AATF	18			MAP3K2	NR1H2	8			CMKLR1	ZNF175	5
RND1	AATF	5			MAP3K3	NR1H2	111			CNIH	ZNF175	9
RND2	AATF	5			MAP3K4	NR1H2	9			CNIH2	ZNF175	3
RND3	AATF	7			MAP3K5	NR1H2	4			CNIH4	ZNF175	5
RNF138	AATF	8			MAP3K7	NR1H2	5			CNKSR2	ZNF175	7
RNF14	AATF	33			MAP3K8	NR1H2	4			CNKSR3	ZNF175	3
RNF4	AATF	22			MAP3K9	NR1H2	10			CNOT7	ZNF175	3
ROCK1	AATF	104			MAP4K1	NR1H2	16			CNR2	ZNF175	5
ROCK2	AATF	20			MAP4K2	NR1H2	4			CNTFR	ZNF175	2
ROPN1L	AATF	5			MAP4K5	NR1H2	17			CNTLN	ZNF175	2
ROR1	AATF	159			MAPK1	NR1H2	9			CNTN6	ZNF175	4
ROR2	AATF	46			MAPK10	NR1H2	8			CNTNAP1	ZNF175	4
RORA	AATF	192			MAPK13	NR1H2	3			CNTNAP2	ZNF175	3
ROS1	AATF	18			MAPK6	NR1H2	2			COL15A1	ZNF175	7
RP1	AATF	4			MAPK7	NR1H2	12			COL16A1	ZNF175	2
RP1L1	AATF	37			MAPK8IP2	NR1H2	2			COL1A2	ZNF175	13
RPH3AL	AATF	3			MAPK8IP3	NR1H2	5			COL3A1	ZNF175	29
RPS27L	AATF	12			MAPKAPK5	NR1H2	11			COL4A3	ZNF175	5
RPS3	AATF	78			MAPKSP1	NR1H2	4			COL4A3BP	ZNF175	3
RPS6	AATF	80			MAPRE2	NR1H2	10			COLEC12	ZNF175	22
RPS6KA2	AATF	35			MARCO	NR1H2	13			COMMD7	ZNF175	5
RPS6KA3	AATF	4			MARK1	NR1H2	2			COPS2	ZNF175	4
RPS6KA4	AATF	2			MAST1	NR1H2	6			COPS3	ZNF175	7
RPS6KA5	AATF	6			MATK	NR1H2	45			CORO1C	ZNF175	17
RPS6KA6	AATF	11			MAVS	NR1H2	2			CPZ	ZNF175	4
RPS6KB1	AATF	6			MBD4	NR1H2	3			CRABP2	ZNF175	4
RPS6KB2	AATF	49			MC1R	NR1H2	8			CRADD	ZNF175	14
RPS6KC1	AATF	5			MCC	NR1H2	15			CREB1	ZNF175	2
RPTOR	AATF	39			MCF2L	NR1H2	2			CREBBP	ZNF175	15
RQCD1	AATF	27			MCTP1	NR1H2	3			CRHBP	ZNF175	4
RRAD	AATF	3			MCTP2	NR1H2	2			CRIPAK	ZNF175	7
RRAGB	AATF	6			MDC1	NR1H2	135			CRKL	ZNF175	2
RRAGC	AATF	7			MDFI	NR1H2	2			CRYAB	ZNF175	4
RRAS	AATF	27			MDFIC	NR1H2	2			CSF1	ZNF175	16
RRAS2	AATF	3			MDK	NR1H2	5			CSF1R	ZNF175	7
RRBP1	AATF	62			MDM2	NR1H2	5			CSF2	ZNF175	3
RREB1	AATF	31			MED1	NR1H2	38			CSF2RB	ZNF175	19
RSPO1	AATF	45			MED12	NR1H2	11			CSF3	ZNF175	3
RSPO2	AATF	32			MED13	NR1H2	4			CSF3R	ZNF175	5
RSPO3	AATF	2			MED16	NR1H2	13			CSK	ZNF175	2
RSPO4	AATF	14			MED30	NR1H2	5			CSNK1A1	ZNF175	2
RSU1	AATF	2			MED4	NR1H2	2			CSNK1D	ZNF175	5
RTKN2	AATF	9			MEN1	NR1H2	3			CSNK1G1	ZNF175	5
RTN1	AATF	37			MESDC2	NR1H2	3			CSNK1G3	ZNF175	3
RTN2	AATF	10			MESP1	NR1H2	18			CSNK2B	ZNF175	7
RUNX2	AATF	17			MESP2	NR1H2	2			CSPG4	ZNF175	2
RXFP1	AATF	28			MET	NR1H2	3			CSRNP1	ZNF175	7
RXFP2	AATF	2			MFAP4	NR1H2	52			CTNNAL1	ZNF175	9
RXRA	AATF	49			MFN2	NR1H2	2			CTNNB1	ZNF175	7
RYK	AATF	73			MGST3	NR1H2	11			CTNND1	ZNF175	4
S100A1	AATF	2			MIB2	NR1H2	2			CTNND2	ZNF175	2
S100A10	AATF	30			MICAL1	NR1H2	7			CX3CL1	ZNF175	7
S100A11	AATF	19			MIF	NR1H2	86			CX3CR1	ZNF175	18
S100A6	AATF	32			MINK1	NR1H2	45			CXCL11	ZNF175	8
S1PR1	AATF	34			MITF	NR1H2	11			CXCL12	ZNF175	6
S1PR2	AATF	2			MKLN1	NR1H2	14			CXCL9	ZNF175	11
S1PR3	AATF	7			MKNK2	NR1H2	5			CXCR2	ZNF175	5
S1PR4	AATF	34			MLH1	NR1H2	2			CXCR3	ZNF175	2
S1PR5	AATF	26			MLL2	NR1H2	28			CXCR4	ZNF175	8
SARM1	AATF	10			MLL3	NR1H2	69			CXCR6	ZNF175	5
SCAI	AATF	32			MLL5	NR1H2	37			CYCS	ZNF175	4
SCAP	AATF	4			MLLT4	NR1H2	9			CYP26B1	ZNF175	2
SCARB1	AATF	12			MLST8	NR1H2	35			CYP26C1	ZNF175	2
SCG2	AATF	4			MMS19	NR1H2	2			CYSLTR1	ZNF175	3
SCG5	AATF	9			MOAP1	NR1H2	5			CYSLTR2	ZNF175	2
SCGB1A1	AATF	2			MPP1	NR1H2	17			CYTH1	ZNF175	5
SCRIB	AATF	19			MPZL1	NR1H2	17			CYTH3	ZNF175	6
SDCBP	AATF	14			MRAS	NR1H2	7			CYTH4	ZNF175	12
SDCBP2	AATF	8			MRGPRF	NR1H2	5			CYTL1	ZNF175	3
SECTM1	AATF	2			MS4A2	NR1H2	15			D4S234E	ZNF175	3
SEL1L	AATF	8			MSH2	NR1H2	68			DAB2IP	ZNF175	4
SELS	AATF	70			MSH6	NR1H2	22			DACT1	ZNF175	20
SEMA4C	AATF	5			MST1R	NR1H2	10			DAP3	ZNF175	15
SEMA6A	AATF	91			MSX1	NR1H2	4			DAPK1	ZNF175	3
SENP2	AATF	5			MTA1	NR1H2	7			DAPK2	ZNF175	5
SERGEF	AATF	5			MTCH1	NR1H2	8			DAPP1	ZNF175	7
SERPINB9	AATF	2			MTOR	NR1H2	16			DBNL	ZNF175	3
SFN	AATF	4			MTSS1	NR1H2	8			DCBLD2	ZNF175	7
SFRP2	AATF	13			MTSS1L	NR1H2	3			DDR1	ZNF175	2
SFRP4	AATF	21			MUL1	NR1H2	2			DDR2	ZNF175	3
SFRP5	AATF	8			MUSK	NR1H2	6			DDX54	ZNF175	11
SFRS17A	AATF	8			MX1	NR1H2	5			DEDD2	ZNF175	2
SGEF	AATF	58			MYH9	NR1H2	16			DEPDC1	ZNF175	35
SGK2	AATF	2			MYO1E	NR1H2	2			DEPDC1B	ZNF175	16
SGPL1	AATF	55			MYO9A	NR1H2	15			DEPDC4	ZNF175	2
SGSM1	AATF	7			MYO9B	NR1H2	5			DEPDC5	ZNF175	2
SGSM2	AATF	11			NAE1	NR1H2	8			DERL1	ZNF175	2
SGSM3	AATF	3			NBN	NR1H2	2			DERL2	ZNF175	6
[truncated: 998,003+ more rows]

## Sheet: MINDy Lung
Modulator	Transcription Factor	Number of Triplets affected
ABCA1	AATF	63
ABI1	AATF	8
ABR	AATF	355
ABRA	AATF	14
ACAP2	AATF	57
ACAP3	AATF	7
ACVR1B	AATF	55
ACVR2B	AATF	6
ADA	AATF	11
ADAM17	AATF	7
ADAMDEC1	AATF	40
ADIPOR2	AATF	49
AGAP1	AATF	15
AGAP2	AATF	7
AGAP3	AATF	10
AGT	AATF	10
AIFM2	AATF	13
AKAP5	AATF	7
AKAP8	AATF	11
AKT3	AATF	49
ALS2	AATF	7
APLNR	AATF	13
APLP2	AATF	11
ARF1	AATF	71
ARFIP2	AATF	38
ARHGAP10	AATF	9
ARHGAP12	AATF	6
ARHGAP17	AATF	72
ARHGAP19	AATF	40
ARHGAP20	AATF	22
ARHGAP21	AATF	100
ARHGAP27	AATF	16
ARHGAP8	AATF	7
ARHGEF12	AATF	34
ARHGEF18	AATF	228
ARHGEF19	AATF	20
ARHGEF4	AATF	71
ARHGEF9	AATF	21
ARNT	AATF	26
ARNT2	AATF	30
ASAH2	AATF	11
ASB1	AATF	8
ASB12	AATF	9
ASB16	AATF	9
ASB6	AATF	14
ATG10	AATF	11
ATP2C1	AATF	28
AXL	AATF	143
BAIAP2	AATF	111
BAIAP2L2	AATF	16
BAK1	AATF	90
BARX1	AATF	39
BCAR3	AATF	8
BHLHA15	AATF	52
BID	AATF	7
BMP4	AATF	6
BRD7	AATF	6
C3AR1	AATF	27
C9orf89	AATF	6
CACNB3	AATF	66
CAMK1	AATF	22
CAMKK2	AATF	12
CAP1	AATF	5
CAPN5	AATF	44
CARD9	AATF	22
CASKIN1	AATF	79
CASP8	AATF	23
CBL	AATF	197
CBY1	AATF	9
CCL21	AATF	5
CCL4	AATF	5
CCL7	AATF	13
CCR1	AATF	11
CCR8	AATF	25
CD14	AATF	5
CD19	AATF	17
CD24	AATF	8
CD27	AATF	7
CD79A	AATF	56
CD80	AATF	19
CDC42BPA	AATF	5
CDC42BPB	AATF	135
CDC42SE1	AATF	141
CDC42SE2	AATF	23
CDKN1C	AATF	140
CEACAM1	AATF	113
CEP57	AATF	10
CFLAR	AATF	14
CHRM4	AATF	63
CIT	AATF	16
CLEC2D	AATF	36
CLEC7A	AATF	49
CNGA3	AATF	20
CNIH4	AATF	63
CNOT7	AATF	24
CNTLN	AATF	98
CNTN1	AATF	32
CNTNAP3	AATF	14
COPS2	AATF	22
CRABP1	AATF	66
CRIPAK	AATF	8
CSF2	AATF	17
CSNK1G1	AATF	10
CSPG4	AATF	59
CTNND1	AATF	10
CX3CL1	AATF	34
CXXC5	AATF	5
CYP26B1	AATF	19
DAPK3	AATF	40
DAXX	AATF	58
DCLK2	AATF	36
DDAH2	AATF	5
DDIT4	AATF	6
DDIT4L	AATF	12
DDR2	AATF	127
DEPDC4	AATF	128
DEPDC6	AATF	39
DERL1	AATF	44
DERL2	AATF	184
DFFB	AATF	9
DGKE	AATF	5
DGKH	AATF	14
DGKI	AATF	5
DLL4	AATF	82
DNM2	AATF	70
DOK3	AATF	20
DUSP4	AATF	12
EDNRA	AATF	32
EEF1D	AATF	14
EGF	AATF	5
EGFR	AATF	5
ENDOG	AATF	6
ENTPD2	AATF	14
EPHA2	AATF	27
ERBB3	AATF	57
ERN1	AATF	27
EVI5L	AATF	10
F2	AATF	7
F2RL3	AATF	5
FARP2	AATF	17
FBXO6	AATF	19
FCGR1A	AATF	15
FER	AATF	5
FEZ2	AATF	6
FGB	AATF	32
FGF12	AATF	6
FGFR1	AATF	46
FGL1	AATF	42
FIBCD1	AATF	5
FKBP1A	AATF	15
FKBP8	AATF	29
FLNA	AATF	270
FLT1	AATF	10
FLT3LG	AATF	37
FNTA	AATF	6
FOXC2	AATF	39
FRAT2	AATF	5
FSTL3	AATF	105
FURIN	AATF	16
FUT8	AATF	125
FYN	AATF	51
FZD3	AATF	43
FZD7	AATF	16
FZD8	AATF	26
GAS1	AATF	14
GDF5	AATF	25
GEFT	AATF	25
GIT2	AATF	46
GJA1	AATF	55
GNA13	AATF	5
GNAI1	AATF	20
GNAZ	AATF	21
GNB3	AATF	19
GNB5	AATF	10
GNG10	AATF	30
GOLPH3	AATF	133
GP6	AATF	65
GPR124	AATF	77
GPR126	AATF	92
GPR153	AATF	5
GPR35	AATF	6
GPR39	AATF	8
GPR81	AATF	5
GPRC5D	AATF	8
GPSM1	AATF	17
GRB2	AATF	9
GRIA3	AATF	12
GRN	AATF	103
GRTP1	AATF	55
GSK3B	AATF	59
GUCY1B3	AATF	17
GZMB	AATF	6
HCLS1	AATF	12
HDAC3	AATF	126
HDAC6	AATF	23
HEY2	AATF	21
HEYL	AATF	30
HHEX	AATF	7
HINFP	AATF	25
HIP1	AATF	135
HMHA1	AATF	35
HNF1A	AATF	6
HOMER1	AATF	7
HTR7	AATF	7
IFITM1	AATF	21
IFNGR2	AATF	27
IGBP1	AATF	58
IGF1R	AATF	10
IGFBP4	AATF	6
IGSF6	AATF	9
IKBKAP	AATF	17
IL10RB	AATF	8
IL12RB1	AATF	11
IL1A	AATF	65
IL1B	AATF	59
IL22RA2	AATF	49
IL2RA	AATF	20
IL4R	AATF	8
INADL	AATF	5
INHA	AATF	14
INPP4B	AATF	23
INPP5D	AATF	9
IPO7	AATF	25
IQGAP1	AATF	12
IQSEC2	AATF	9
ITGA2B	AATF	14
ITGA5	AATF	147
ITGA7	AATF	6
ITGAM	AATF	40
ITGAX	AATF	33
ITGB2	AATF	11
ITPK1	AATF	113
ITPR2	AATF	10
ITSN1	AATF	26
ITSN2	AATF	59
JAG1	AATF	23
JAK1	AATF	106
JUN	AATF	53
KALRN	AATF	43
KDR	AATF	98
LAT2	AATF	62
LATS1	AATF	15
LEF1	AATF	7
LEP	AATF	39
LGALS1	AATF	31
LILRA3	AATF	7
LILRB2	AATF	5
LILRB5	AATF	24
LPHN1	AATF	21
LRDD	AATF	5
LRP5	AATF	9
LRP6	AATF	7
LRRFIP2	AATF	13
LSP1	AATF	9
LTBP3	AATF	15
LY96	AATF	33
LYN	AATF	7
MAML2	AATF	85
MAP2K7	AATF	37
MAP3K11	AATF	84
MAP3K14	AATF	23
MAP3K6	AATF	29
MAP4K2	AATF	14
MAP4K3	AATF	5
MAPK11	AATF	37
MAPK13	AATF	32
MAPK6	AATF	39
MAPK7	AATF	26
MAPK8	AATF	14
MAPK8IP3	AATF	8
MCHR1	AATF	15
MCTP1	AATF	6
MDFIC	AATF	11
MED16	AATF	14
MED17	AATF	22
MESDC2	AATF	24
MESP1	AATF	79
MFN2	AATF	73
MGST3	AATF	7
MKNK2	AATF	44
MLLT4	AATF	230
MLST8	AATF	121
MRGPRE	AATF	9
MRGPRF	AATF	20
MSX1	AATF	95
MT1H	AATF	5
MUL1	AATF	36
MYD88	AATF	24
NCOA2	AATF	7
NCR1	AATF	7
NEDD4	AATF	8
NENF	AATF	156
NFKB1	AATF	6
NLRP1	AATF	72
NLRP12	AATF	11
NMI	AATF	11
NOS2	AATF	9
NOS3	AATF	13
NPW	AATF	14
NR1H2	AATF	42
NR2F2	AATF	21
NRAS	AATF	23
NXN	AATF	144
OBSCN	AATF	5
OPTN	AATF	17
OXER1	AATF	69
OXGR1	AATF	27
OXSR1	AATF	19
P2RX4	AATF	10
P2RX7	AATF	19
PCSK6	AATF	13
PDE4A	AATF	49
PDGFA	AATF	47
PEG10	AATF	9
PER3	AATF	17
PEX11B	AATF	163
PGAP2	AATF	7
PHIP	AATF	5
PIK3CA	AATF	46
PIK3CD	AATF	13
PIK3R3	AATF	37
PIM2	AATF	13
PINK1	AATF	84
PIP5K1A	AATF	131
PKN1	AATF	74
PKN3	AATF	26
PLCB2	AATF	21
PLCD3	AATF	85
PLCD4	AATF	22
PLCG1	AATF	10
PLXND1	AATF	51
PMCH	AATF	88
PNOC	AATF	11
PPIC	AATF	47
PPP1R2	AATF	10
PPP1R2P3	AATF	6
PPP2CA	AATF	10
PPP2R2D	AATF	12
PPP2R5B	AATF	11
PRDX1	AATF	44
PRDX2	AATF	75
PRKAA2	AATF	6
PRKAR1B	AATF	5
PSD	AATF	94
PSENEN	AATF	71
PTAFR	AATF	79
PTGER3	AATF	10
PTK2	AATF	8
PTPLAD1	AATF	67
PTPN6	AATF	46
PTPRJ	AATF	6
RAB11B	AATF	18
RAB12	AATF	10
RAB18	AATF	35
RAB1A	AATF	246
RAB21	AATF	12
RAB25	AATF	80
RAB2A	AATF	104
RAB31	AATF	10
RAB3D	AATF	28
RAB40C	AATF	6
RAB4A	AATF	13
RAB5C	AATF	7
RAB8A	AATF	112
RAC2	AATF	7
RAD1	AATF	75
RALGDS	AATF	5
RAMP1	AATF	11
RAP1GAP2	AATF	7
RAP2C	AATF	24
RARA	AATF	80
RASA3	AATF	67
RASA4	AATF	12
RASAL2	AATF	275
RBM9	AATF	106
RELN	AATF	11
REM2	AATF	15
REN	AATF	16
RFXANK	AATF	72
RGMB	AATF	5
RGNEF	AATF	71
RGS12	AATF	43
RGS14	AATF	95
RHBDL1	AATF	65
RHOC	AATF	19
RHOG	AATF	15
RHOT1	AATF	51
RHOT2	AATF	10
RHPN1	AATF	11
RIN3	AATF	116
RIT1	AATF	22
RND3	AATF	13
ROBO1	AATF	8
ROCK1	AATF	68
RP1L1	AATF	75
RQCD1	AATF	65
RRAD	AATF	21
RSU1	AATF	14
RXFP2	AATF	11
S100A6	AATF	10
S1PR5	AATF	58
SARM1	AATF	16
SECTM1	AATF	9
SERPINB9	AATF	7
SFRS17A	AATF	23
SGK2	AATF	8
SH3BP2	AATF	60
SHARPIN	AATF	35
SHB	AATF	5
SHC3	AATF	26
SIAH2	AATF	54
SIGLEC9	AATF	11
SIK1	AATF	7
SIPA1L2	AATF	8
SIRPG	AATF	10
SKAP2	AATF	11
SLC9A1	AATF	66
SMAD3	AATF	39
SOS1	AATF	7
SOS2	AATF	6
SP100	AATF	13
SPRED1	AATF	22
SPSB4	AATF	23
SRGAP2	AATF	173
SRI	AATF	73
STAC3	AATF	58
STAT3	AATF	8
STAT5A	AATF	117
STK17A	AATF	20
STK3	AATF	19
STK4	AATF	16
STRADB	AATF	5
SUFU	AATF	7
SYDE1	AATF	167
TAF7	AATF	10
TAOK3	AATF	54
TAS1R3	AATF	39
TBC1D1	AATF	111
TBC1D13	AATF	29
TBC1D22A	AATF	22
TBC1D22B	AATF	14
TBC1D9B	AATF	11
TCF7L2	AATF	23
TGFB1I1	AATF	135
TGFB2	AATF	212
TGM2	AATF	32
TIAM1	AATF	57
TICAM2	AATF	15
TIMP2	AATF	95
TLR10	AATF	15
TLR9	AATF	10
TMED1	AATF	20
TMX1	AATF	97
TNFAIP3	AATF	27
TNFRSF10A	AATF	17
TNFRSF17	AATF	10
TNFRSF25	AATF	13
TNFRSF8	AATF	18
TNIK	AATF	18
TNK1	AATF	20
TNN	AATF	19
TOLLIP	AATF	9
TP53BP2	AATF	9
TRAF3IP2	AATF	30
TRAF5	AATF	18
TRIM23	AATF	10
TRIM54	AATF	14
TRPV1	AATF	79
TSC2	AATF	19
TSHR	AATF	18
TXN	AATF	23
TXNRD1	AATF	21
UNC5B	AATF	20
UNC5C	AATF	5
UNC5D	AATF	9
UTP11L	AATF	73
VEGFC	AATF	33
WASF2	AATF	141
WNT9A	AATF	106
WSB2	AATF	9
YOD1	AATF	28
ZAK	AATF	43
ZNF675	AATF	11
ZYX	AATF	133
ABR	ADNP	7
ADAM17	ADNP	13
ADCY8	ADNP	5
ADRB1	ADNP	7
ADRBK2	ADNP	9
AGAP3	ADNP	13
AIFM1	ADNP	5
AIMP1	ADNP	23
AKAP5	ADNP	18
ANGPTL4	ADNP	9
ANK3	ADNP	6
ANKDD1A	ADNP	24
AP3S1	ADNP	20
APBB1	ADNP	49
APH1A	ADNP	7
APPL1	ADNP	7
ARF4	ADNP	12
ARHGAP1	ADNP	25
ARHGAP29	ADNP	7
ARHGEF10	ADNP	10
ARHGEF18	ADNP	11
ARL1	ADNP	7
ARL6	ADNP	9
ARRB1	ADNP	16
ASB14	ADNP	5
ATP2C1	ADNP	6
BAI3	ADNP	6
BCKDK	ADNP	7
BCL2	ADNP	9
BMPER	ADNP	15
CABIN1	ADNP	9
CACNB4	ADNP	17
CANT1	ADNP	17
CARD11	ADNP	8
CARD14	ADNP	28
CARD8	ADNP	12
CBLC	ADNP	5
CD160	ADNP	9
CDC42SE1	ADNP	9
CDH13	ADNP	12
CDK7	ADNP	55
CDKN2AIP	ADNP	5
CDKN2B	ADNP	7
CDON	ADNP	33
CHN1	ADNP	10
CHRNB1	ADNP	6
CHRNB4	ADNP	5
CLCF1	ADNP	8
CNIH	ADNP	8
CNKSR1	ADNP	9
CRIPAK	ADNP	6
CSNK1D	ADNP	11
CTNND2	ADNP	31
CXCL5	ADNP	5
CYTL1	ADNP	11
DAB2IP	ADNP	8
DDAH2	ADNP	5
DDIT4	ADNP	7
DDX54	ADNP	13
DGKA	ADNP	5
DIXDC1	ADNP	5
DLL1	ADNP	31
DNAJA3	ADNP	27
DNAJC27	ADNP	6
DTX2	ADNP	20
DUSP8	ADNP	6
EGF	ADNP	6
EID2	ADNP	6
EIF4EBP2	ADNP	14
EPHA1	ADNP	6
EPHA10	ADNP	39
EPS15	ADNP	6
ERBB2	ADNP	7
ERBB3	ADNP	11
ERBB4	ADNP	7
EVI5	ADNP	10
F2RL1	ADNP	5
FADD	ADNP	23
FAM13B	ADNP	18
FARP1	ADNP	5
FGD4	ADNP	7
FGF18	ADNP	6
FGF7	ADNP	13
FGFR2	ADNP	18
FHL2	ADNP	8
FKBP1A	ADNP	16
FOXN3	ADNP	18
FRAT1	ADNP	5
FYN	ADNP	5
FZD4	ADNP	5
FZD8	ADNP	25
GAB2	ADNP	17
GDI2	ADNP	14
GEFT	ADNP	14
GIT2	ADNP	5
GLI3	ADNP	6
GLRB	ADNP	6
GMFB	ADNP	5
GNAQ	ADNP	31
GNAZ	ADNP	26
GNB4	ADNP	6
GOLPH3	ADNP	5
GPC3	ADNP	28
GPR115	ADNP	11
GPR162	ADNP	5
GPR27	ADNP	8
GPR87	ADNP	11
GPS1	ADNP	10
GRTP1	ADNP	16
HDAC3	ADNP	5
HGS	ADNP	40
HHEX	ADNP	6
HIPK1	ADNP	14
IFNGR2	ADNP	5
IGBP1	ADNP	5
IGFALS	ADNP	7
IKBKE	ADNP	16
IL22RA2	ADNP	7
IL31RA	ADNP	12
IL6R	ADNP	5
INSIG1	ADNP	6
IRAK1BP1	ADNP	18
IRAK2	ADNP	15
ITPKA	ADNP	10
KISS1R	ADNP	6
KLRK1	ADNP	7
LGALS3BP	ADNP	21
LGR5	ADNP	12
LIFR	ADNP	16
LIMD1	ADNP	6
LPHN1	ADNP	13
LRDD	ADNP	5
LRP8	ADNP	13
LTBP2	ADNP	6
MAP2K5	ADNP	5
MAPK1	ADNP	7
MAPKAPK5	ADNP	5
MAPRE2	ADNP	5
MDK	ADNP	5
MIB2	ADNP	5
MIER1	ADNP	6
MLST8	ADNP	8
MPP3	ADNP	5
MPZL1	ADNP	14
MTCH1	ADNP	15
MYO1E	ADNP	17
NCK1	ADNP	14
NCKIPSD	ADNP	5
NCOA4	ADNP	8
NCSTN	ADNP	7
NKD1	ADNP	7
NOS2	ADNP	5
NPHP1	ADNP	32
NPM1	ADNP	11
NR2F6	ADNP	16
OXGR1	ADNP	5
P2RY1	ADNP	9
PARK2	ADNP	5
PCSK6	ADNP	15
PDE1C	ADNP	10
PDE3B	ADNP	9
PDE8B	ADNP	11
PDIA3	ADNP	9
PHB	ADNP	43
PIK3R3	ADNP	8
PKIG	ADNP	11
PLCB4	ADNP	8
PLCD4	ADNP	6
PLEK2	ADNP	12
PLEKHA1	ADNP	6
PLEKHG1	ADNP	7
PLP2	ADNP	6
PLXNB1	ADNP	20
PLXNB3	ADNP	7
PPARGC1A	ADNP	5
PPP1R2	ADNP	15
PPP1R2P3	ADNP	14
PPP2R2C	ADNP	15
PRKCH	ADNP	7
PRKCSH	ADNP	5
PRKD1	ADNP	11
PRKG2	ADNP	12
PSENEN	ADNP	9
PTGES	ADNP	35
PTPN1	ADNP	6
PTPRC	ADNP	9
PTPRD	ADNP	5
PTPRJ	ADNP	6
PWP2	ADNP	20
RAB18	ADNP	10
RAB1A	ADNP	6
RAB28	ADNP	5
RAB2A	ADNP	8
RAB40C	ADNP	13
RALGDS	ADNP	5
RAMP1	ADNP	13
RANGAP1	ADNP	8
RAP2A	ADNP	5
RARG	ADNP	17
RGS12	ADNP	33
RGS6	ADNP	22
RGS9BP	ADNP	16
RHBDL2	ADNP	11
RHOQ	ADNP	6
RHOT1	ADNP	5
RHOT2	ADNP	6
RHOV	ADNP	6
RORA	ADNP	12
RPS6KA5	ADNP	12
RPS6KB2	ADNP	14
RSPO4	ADNP	5
RXFP1	ADNP	12
SCAI	ADNP	17
SFN	ADNP	10
SGSM2	ADNP	12
SH2D3A	ADNP	5
SH3BP2	ADNP	14
SHC1	ADNP	12
SIK2	ADNP	17
SLC35B2	ADNP	18
SMAD4	ADNP	15
SMAD7	ADNP	9
SMAD9	ADNP	7
SOD1	ADNP	12
SOSTDC1	ADNP	8
SPRED1	ADNP	5
SPSB1	ADNP	13
SPSB2	ADNP	8
SRI	ADNP	5
STAMBP	ADNP	6
STX2	ADNP	6
STYXL1	ADNP	9
TACR2	ADNP	5
TAS1R3	ADNP	5
TBC1D20	ADNP	32
TBC1D23	ADNP	6
TBC1D3H	ADNP	10
TBC1D4	ADNP	11
TBC1D9	ADNP	8
TBL3	ADNP	10
TCF7L1	ADNP	16
THOP1	ADNP	15
TIMM50	ADNP	8
TLE4	ADNP	38
TMED4	ADNP	10
TNFRSF18	ADNP	8
TNK1	ADNP	5
TNK2	ADNP	11
TRAF7	ADNP	7
TTN	ADNP	11
ULK2	ADNP	9
UNC13B	ADNP	13
UNC5CL	ADNP	21
USP33	ADNP	12
VDR	ADNP	7
WASF2	ADNP	10
WNT10A	ADNP	9
WNT3	ADNP	45
ZNF259	ADNP	8
ABR	ADNP2	9
AIMP1	ADNP2	16
ANKDD1A	ADNP2	6
ANXA3	ADNP2	5
APH1B	ADNP2	6
APOL3	ADNP2	9
ARFGAP3	ADNP2	69
ARHGEF10	ADNP2	7
ARHGEF2	ADNP2	8
ARL1	ADNP2	11
C1QTNF2	ADNP2	7
C5AR1	ADNP2	5
C9orf100	ADNP2	5
CARD14	ADNP2	5
CASKIN1	ADNP2	8
CCRL1	ADNP2	5
CD2AP	ADNP2	5
CDC42SE1	ADNP2	21
CNKSR2	ADNP2	10
COL3A1	ADNP2	5
CTNNAL1	ADNP2	17
DNASE1L3	ADNP2	5
DTX4	ADNP2	6
EGF	ADNP2	5
EPHA10	ADNP2	5
ERBB4	ADNP2	6
ERO1L	ADNP2	7
FGF18	ADNP2	7
GDI2	ADNP2	12
GNAQ	ADNP2	8
GOLPH3	ADNP2	5
GPR115	ADNP2	9
GPR3	ADNP2	6
GPR45	ADNP2	7
GPR56	ADNP2	7
GZMA	ADNP2	7
HRAS	ADNP2	6
IGFALS	ADNP2	8
ITGA11	ADNP2	5
JAK2	ADNP2	7
LILRB3	ADNP2	5
LPHN1	ADNP2	5
MAPK14	ADNP2	14
MC1R	ADNP2	5
MPZL1	ADNP2	7
MTA1	ADNP2	5
NCR1	ADNP2	8
NFATC1	ADNP2	7
NPAS2	ADNP2	6
NPFF	ADNP2	5
PI4KA	ADNP2	7
PRAM1	ADNP2	5
PRKCZ	ADNP2	5
RAB18	ADNP2	5
RAB1A	ADNP2	8
RAB25	ADNP2	5
RAB2A	ADNP2	7
RAB40A	ADNP2	6
RAB40AL	ADNP2	5
RAMP2	ADNP2	5
RASGEF1B	ADNP2	9
RIT1	ADNP2	6
RTKN2	ADNP2	7
RYK	ADNP2	5
SH2D3A	ADNP2	6
SH2D3C	ADNP2	8
SNX6	ADNP2	5
SORBS1	ADNP2	5
STAC3	ADNP2	7
TBXA2R	ADNP2	6
TIAM1	ADNP2	6
TMED4	ADNP2	5
TOLLIP	ADNP2	5
TXNDC12	ADNP2	5
TXNDC17	ADNP2	12
ULK2	ADNP2	12
UNC5CL	ADNP2	12
VDR	ADNP2	9
WDR12	ADNP2	5
ZFYVE9	ADNP2	7
ACAP2	AEBP1	8
ACIN1	AEBP1	7
ADAM9	AEBP1	11
ADCY8	AEBP1	20
ADIPOR2	AEBP1	6
ADORA3	AEBP1	6
ADRA1A	AEBP1	6
ADRA1D	AEBP1	6
ADRA2C	AEBP1	10
ADRB1	AEBP1	30
ADRB2	AEBP1	13
AGAP11	AEBP1	9
AGER	AEBP1	35
AGT	AEBP1	16
AGTR2	AEBP1	8
AIFM1	AEBP1	15
AKAP11	AEBP1	8
ANGPT4	AEBP1	10
ANGPTL5	AEBP1	9
ANGPTL7	AEBP1	35
ANK3	AEBP1	11
ANKDD1A	AEBP1	7
ANXA3	AEBP1	5
ANXA4	AEBP1	15
AP3S1	AEBP1	13
APOA1	AEBP1	6
APOL3	AEBP1	6
ARAP2	AEBP1	11
ARF4	AEBP1	13
ARFGAP1	AEBP1	14
ARFGEF1	AEBP1	7
ARHGAP11A	AEBP1	17
ARHGAP11B	AEBP1	16
ARHGAP29	AEBP1	5
ARHGEF16	AEBP1	5
ARHGEF19	AEBP1	6
ARHGEF2	AEBP1	9
ARHGEF3	AEBP1	11
ARL6	AEBP1	6
ARNTL2	AEBP1	19
ARRB2	AEBP1	10
ATP2A2	AEBP1	5
ATP2C1	AEBP1	12
ATR	AEBP1	5
ATRNL1	AEBP1	6
AURKA	AEBP1	10
AVPR2	AEBP1	11
AXIN1	AEBP1	9
BAIAP2	AEBP1	9
BAIAP2L1	AEBP1	19
BCAM	AEBP1	16
BCKDK	AEBP1	6
BCL2L10	AEBP1	5
BDKRB1	AEBP1	6
BLM	AEBP1	24
BMP2	AEBP1	12
BMPER	AEBP1	23
BMX	AEBP1	7
BRCA1	AEBP1	42
BRCA2	AEBP1	13
BRCC3	AEBP1	25
BRIP1	AEBP1	27
BUB1B	AEBP1	16
C9orf100	AEBP1	7
CA8	AEBP1	5
CALCOCO1	AEBP1	14
CALR	AEBP1	6
CASP1	AEBP1	7
CASR	AEBP1	15
CAT	AEBP1	39
CAV2	AEBP1	11
CAV3	AEBP1	19
CBLB	AEBP1	24
CC2D1A	AEBP1	5
CCDC47	AEBP1	12
CCK	AEBP1	6
CCL7	AEBP1	11
CCNA2	AEBP1	15
CCND3	AEBP1	18
CCNE1	AEBP1	13
CCRL2	AEBP1	9
CD160	AEBP1	19
CD244	AEBP1	13
CD2AP	AEBP1	9
CD36	AEBP1	8
CD48	AEBP1	9
CD59	AEBP1	7
CD83	AEBP1	6
CDK5R1	AEBP1	25
CDKL2	AEBP1	5
CDKN1C	AEBP1	5
CDON	AEBP1	7
CEACAM6	AEBP1	5
CEBPA	AEBP1	61
CENPI	AEBP1	25
CFD	AEBP1	8
CHEK1	AEBP1	15
CHEK2	AEBP1	10
CHRNA2	AEBP1	11
CHRNB1	AEBP1	7
CITED2	AEBP1	9
CLCN6	AEBP1	5
CLEC1A	AEBP1	10
CLIC3	AEBP1	21
CLU	AEBP1	22
CNKSR1	AEBP1	5
CNKSR2	AEBP1	17
CNTFR	AEBP1	43
CNTN6	AEBP1	11
COL4A3	AEBP1	14
COL4A3BP	AEBP1	16
CRABP1	AEBP1	15
CRK	AEBP1	14
CSF3R	AEBP1	10
CTNNAL1	AEBP1	10
CTNNBIP1	AEBP1	9
CTNND2	AEBP1	11
CXCL14	AEBP1	5
CXCR2	AEBP1	7
CXXC5	AEBP1	7
D4S234E	AEBP1	10
DAPK1	AEBP1	23
DAPK2	AEBP1	39
DAPP1	AEBP1	5
DARC	AEBP1	25
DCDC2	AEBP1	18
DCDC2B	AEBP1	5
DEPDC1	AEBP1	11
DEPDC1B	AEBP1	7
DEPDC6	AEBP1	25
DIRAS1	AEBP1	13
DLG5	AEBP1	16
DNAJA3	AEBP1	10
DNAJC27	AEBP1	5
DNASE1L3	AEBP1	67
DNM2	AEBP1	5
DTHD1	AEBP1	11
DTX2	AEBP1	10
DUOX1	AEBP1	32
DUOX2	AEBP1	12
DUSP16	AEBP1	11
DUSP22	AEBP1	14
ECEL1	AEBP1	11
ECT2	AEBP1	9
EDN2	AEBP1	8
EDN3	AEBP1	31
EDNRB	AEBP1	11
EGF	AEBP1	7
EGLN2	AEBP1	18
EIF2AK2	AEBP1	18
EIF4EBP1	AEBP1	6
EIF4EBP2	AEBP1	21
EPHA10	AEBP1	9
EPS8	AEBP1	5
ERBB4	AEBP1	11
ERO1L	AEBP1	27
EZH2	AEBP1	19
FADD	AEBP1	19
FAM13B	AEBP1	9
FASTK	AEBP1	8
FBXW4	AEBP1	12
FCER1G	AEBP1	6
FCGR2B	AEBP1	6
FCN1	AEBP1	9
FEN1	AEBP1	13
FGD3	AEBP1	24
FGF10	AEBP1	7
FGF11	AEBP1	15
FGFBP1	AEBP1	10
FGFR4	AEBP1	20
FGL1	AEBP1	8
FIGF	AEBP1	69
FLT3LG	AEBP1	6
FRAT1	AEBP1	15
FUT8	AEBP1	9
FZD5	AEBP1	16
GAL	AEBP1	12
GBF1	AEBP1	7
GDF10	AEBP1	36
GFRA2	AEBP1	11
GGCT	AEBP1	20
GLP1R	AEBP1	9
GMFB	AEBP1	11
GNAS	AEBP1	7
GNG11	AEBP1	8
GNG7	AEBP1	12
GNRHR2	AEBP1	6
GOLPH3	AEBP1	6
GOLT1B	AEBP1	16
GPC3	AEBP1	10
GPR115	AEBP1	28
GPR116	AEBP1	8
GPR133	AEBP1	17
GPR146	AEBP1	12
GPR19	AEBP1	14
GPR27	AEBP1	6
GPR37	AEBP1	18
GPR44	AEBP1	21
GPR56	AEBP1	11
GPR87	AEBP1	16
GPR98	AEBP1	7
GPSM2	AEBP1	5
GRB14	AEBP1	8
GRB7	AEBP1	5
GRIA1	AEBP1	19
GRIK2	AEBP1	9
GRN	AEBP1	5
GSG2	AEBP1	8
GTSE1	AEBP1	22
HGS	AEBP1	13
HHIP	AEBP1	9
HIF1A	AEBP1	5
HIF3A	AEBP1	5
HPGDS	AEBP1	10
HSPA5	AEBP1	12
HTT	AEBP1	5
HUS1	AEBP1	8
ID1	AEBP1	17
IFI16	AEBP1	10
IFNGR1	AEBP1	10
IFNGR2	AEBP1	10
IFT57	AEBP1	6
IFT88	AEBP1	8
IGFALS	AEBP1	32
IHH	AEBP1	40
IKBKE	AEBP1	8
IL20RB	AEBP1	9
IL6R	AEBP1	7
INPP4B	AEBP1	27
IQGAP3	AEBP1	39
IRAK1	AEBP1	10
IRAK1BP1	AEBP1	5
ITGA10	AEBP1	5
ITGAD	AEBP1	6
ITLN1	AEBP1	56
ITLN2	AEBP1	8
ITPK1	AEBP1	6
ITPKA	AEBP1	22
ITPR1	AEBP1	13
JAK2	AEBP1	6
JMJD7-PLA2G4B	AEBP1	30
KAT5	AEBP1	24
KCNH6	AEBP1	8
KIR2DL1	AEBP1	8
KISS1R	AEBP1	38
KLRK1	AEBP1	5
KNDC1	AEBP1	5
KREMEN2	AEBP1	7
LEP	AEBP1	5
LEPR	AEBP1	6
LGR4	AEBP1	23
LILRB3	AEBP1	5
LIMD1	AEBP1	33
LPXN	AEBP1	7
LRP8	AEBP1	6
LRRK2	AEBP1	27
LRRN3	AEBP1	33
MAGI1	AEBP1	7
MAGI3	AEBP1	7
MAML3	AEBP1	6
MAPK10	AEBP1	5
MAST1	AEBP1	5
MAVS	AEBP1	6
MC1R	AEBP1	53
MED14	AEBP1	36
MEN1	AEBP1	5
MESP1	AEBP1	5
MIF	AEBP1	8
MINK1	AEBP1	6
MOAP1	AEBP1	50
MSH2	AEBP1	11
MSH6	AEBP1	15
MST1R	AEBP1	5
MTA1	AEBP1	10
MTCH1	AEBP1	10
MUSK	AEBP1	31
NCKIPSD	AEBP1	6
NCOA1	AEBP1	5
NCOA4	AEBP1	6
NDC80	AEBP1	12
NDFIP2	AEBP1	5
NDRG2	AEBP1	22
NEDD9	AEBP1	8
NEK6	AEBP1	9
NET1	AEBP1	6
NF1	AEBP1	25
NFE2L2	AEBP1	6
NISCH	AEBP1	7
NKIRAS1	AEBP1	5
NKIRAS2	AEBP1	39
NMU	AEBP1	6
NMUR1	AEBP1	49
NOX1	AEBP1	10
NPY1R	AEBP1	17
NPY5R	AEBP1	21
NR1H2	AEBP1	5
NR2F6	AEBP1	6
NR3C1	AEBP1	7
NR3C2	AEBP1	12
NRG2	AEBP1	9
NRG3	AEBP1	8
NRGN	AEBP1	8
NXPH4	AEBP1	16
OCRL	AEBP1	20
ONECUT1	AEBP1	13
OR2W3	AEBP1	28
OR52N4	AEBP1	7
OSTF1	AEBP1	7
P2RX2	AEBP1	31
P2RX6	AEBP1	10
P2RY1	AEBP1	6
P2RY12	AEBP1	6
P2RY13	AEBP1	9
P2RY14	AEBP1	17
P2RY6	AEBP1	11
PAFAH1B1	AEBP1	15
PAK1	AEBP1	7
PCSK9	AEBP1	8
PDAP1	AEBP1	7
PDE3B	AEBP1	12
PDE4C	AEBP1	11
PDE4D	AEBP1	7
PDE6B	AEBP1	7
PDE8B	AEBP1	10
PDK1	AEBP1	21
PDK4	AEBP1	8
PEBP1	AEBP1	26
PEG10	AEBP1	6
PENK	AEBP1	10
PIAS1	AEBP1	21
PIN1	AEBP1	7
PKD2L1	AEBP1	5
PLA2G1B	AEBP1	26
PLAUR	AEBP1	11
PLCD1	AEBP1	5
PLEK2	AEBP1	14
PLEKHA1	AEBP1	9
PLEKHG6	AEBP1	15
PLP1	AEBP1	8
PLP2	AEBP1	12
PLXNB1	AEBP1	16
PLXNB3	AEBP1	34
POFUT1	AEBP1	9
PPARGC1A	AEBP1	11
PPP1R15A	AEBP1	6
PPP2CB	AEBP1	9
PPP2R5A	AEBP1	10
PPP2R5E	AEBP1	5
PPYR1	AEBP1	5
PRDM16	AEBP1	6
PRKAB1	AEBP1	13
PRKAG2	AEBP1	7
PRKCD	AEBP1	13
PRKCE	AEBP1	18
PRKCQ	AEBP1	42
PRKCZ	AEBP1	42
PRKG2	AEBP1	14
PSD3	AEBP1	9
PTCH1	AEBP1	8
PTGDR	AEBP1	5
PTGES	AEBP1	10
PTK2B	AEBP1	16
PTN	AEBP1	8
PTPN1	AEBP1	14
PYGO2	AEBP1	5
RAB14	AEBP1	9
RAB22A	AEBP1	5
RAB26	AEBP1	5
RAB2A	AEBP1	5
RAB34	AEBP1	6
RAB37	AEBP1	5
RAB38	AEBP1	11
RAB3A	AEBP1	5
RAB4B	AEBP1	15
RAB5B	AEBP1	15
RAB8A	AEBP1	17
RAC1	AEBP1	11
RAC3	AEBP1	11
RACGAP1	AEBP1	10
RAMP2	AEBP1	24
RAMP3	AEBP1	32
RANBP1	AEBP1	13
RANGAP1	AEBP1	7
RAP1A	AEBP1	6
RASGEF1A	AEBP1	17
RASGRF1	AEBP1	29
RASGRP2	AEBP1	11
RASL11A	AEBP1	14
RB1	AEBP1	5
REPS2	AEBP1	41
RFC4	AEBP1	7
RGNEF	AEBP1	12
RGS10	AEBP1	13
RGS17	AEBP1	23
RGS18	AEBP1	10
RGS6	AEBP1	7
RGS9BP	AEBP1	14
RHBDL1	AEBP1	11
RHOBTB2	AEBP1	18
RHOD	AEBP1	8
RHOV	AEBP1	5
RHPN2	AEBP1	5
RICH2	AEBP1	20
RNF4	AEBP1	18
RP1L1	AEBP1	17
RPS6KA1	AEBP1	31
RPS6KA5	AEBP1	16
RPS6KB1	AEBP1	12
RPS6KC1	AEBP1	21
RSPO2	AEBP1	44
RSPO4	AEBP1	39
RTKN	AEBP1	7
RTKN2	AEBP1	16
RXFP1	AEBP1	15
RXRA	AEBP1	30
S1PR4	AEBP1	12
SCAI	AEBP1	16
SCRIB	AEBP1	8
SDCBP	AEBP1	8
SFRP5	AEBP1	15
SGSM1	AEBP1	6
SH3GL2	AEBP1	36
SH3GL3	AEBP1	31
SHH	AEBP1	7
SLC20A1	AEBP1	13
SLC35B2	AEBP1	11
SLC44A2	AEBP1	6
SMAD4	AEBP1	9
SMAD9	AEBP1	6
SMC1A	AEBP1	8
SOCS2	AEBP1	7
SOST	AEBP1	5
SOSTDC1	AEBP1	26
SOX4	AEBP1	17
SPAG5	AEBP1	18
SPOCK2	AEBP1	23
SPRED3	AEBP1	22
SRPK1	AEBP1	8
STC1	AEBP1	5
STK38L	AEBP1	10
STYXL1	AEBP1	15
SYDE2	AEBP1	6
TACR1	AEBP1	11
TACR2	AEBP1	8
TAOK3	AEBP1	5
TBC1D10C	AEBP1	8
TBC1D14	AEBP1	9
TBC1D2	AEBP1	6
TBC1D5	AEBP1	6
TBL3	AEBP1	25
TCF7L1	AEBP1	14
TFG	AEBP1	14
TGFA	AEBP1	6
THOP1	AEBP1	10
TIPIN	AEBP1	5
TMEM9B	AEBP1	14
TNFRSF14	AEBP1	5
TNFRSF18	AEBP1	16
TNFRSF21	AEBP1	22
TNFSF13	AEBP1	5
TNR	AEBP1	8
TOLLIP	AEBP1	9
TOP2A	AEBP1	21
TRAF4	AEBP1	9
TRAF7	AEBP1	10
TRAIP	AEBP1	20
TRHDE	AEBP1	28
TRIM13	AEBP1	10
TSPAN12	AEBP1	14
TSPAN6	AEBP1	9
TSPYL2	AEBP1	9
TULP3	AEBP1	13
TXK	AEBP1	5
TXNIP	AEBP1	5
TYMS	AEBP1	17
UBE2C	AEBP1	15
ULK2	AEBP1	5
UNC13B	AEBP1	13
UNC5CL	AEBP1	20
USP33	AEBP1	16
VIPR1	AEBP1	26
VWC2	AEBP1	6
WFIKKN2	AEBP1	7
WIF1	AEBP1	43
WNT3A	AEBP1	15
WNT4	AEBP1	6
XPR1	AEBP1	5
YWHAG	AEBP1	20
YWHAZ	AEBP1	8
ZC3H15	AEBP1	8
ZFYVE9	AEBP1	24
ZGPAT	AEBP1	7
ZNF219	AEBP1	33
ZRANB1	AEBP1	7
ZWINT	AEBP1	11
AIFM1	AEBP2	5
ARAP2	AEBP2	5
ARF1	AEBP2	5
ARHGEF16	AEBP2	7
ARHGEF19	AEBP2	8
ARHGEF6	AEBP2	8
BAIAP2L1	AEBP2	5
BHLHA15	AEBP2	7
BMP6	AEBP2	6
CAV1	AEBP2	7
CBL	AEBP2	5
CDKN2A	AEBP2	8
CELSR3	AEBP2	8
CHRNA3	AEBP2	6
COL4A3BP	AEBP2	5
CTNND2	AEBP2	5
DAXX	AEBP2	6
DEPDC4	AEBP2	6
DERL3	AEBP2	7
DNAJA3	AEBP2	6
DTX2	AEBP2	16
DUSP2	AEBP2	5
DYRK2	AEBP2	7
EPHA10	AEBP2	10
EPHB2	AEBP2	6
FADD	AEBP2	5
GNAQ	AEBP2	15
GPR126	AEBP2	18
GPRC5D	AEBP2	5
IFT57	AEBP2	7
IL10	AEBP2	9
IL1A	AEBP2	6
ITPKA	AEBP2	5
KLRD1	AEBP2	8
KREMEN2	AEBP2	12
LPAR2	AEBP2	8
LRRFIP2	AEBP2	8
MAP3K7	AEBP2	6
MESP1	AEBP2	10
MESP2	AEBP2	14
MITF	AEBP2	10
MPZL1	AEBP2	9
MTA1	AEBP2	13
P2RX1	AEBP2	21
P2RY14	AEBP2	6
PLCXD3	AEBP2	6
PPARG	AEBP2	16
PPP2R2D	AEBP2	5
PRDX4	AEBP2	6
PRKG2	AEBP2	6
PROK2	AEBP2	5
PTGES	AEBP2	5
PTPN1	AEBP2	5
RAB14	AEBP2	7
RAB33B	AEBP2	7
RAC3	AEBP2	18
RAN	AEBP2	6
RANBP1	AEBP2	6
RARA	AEBP2	5
RGS14	AEBP2	5
RHBDL1	AEBP2	21
RSU1	AEBP2	5
RTKN2	AEBP2	8
SCAI	AEBP2	10
THOP1	AEBP2	5
TLE4	AEBP2	6
TNIK	AEBP2	6
TRAF7	AEBP2	13
ULK2	AEBP2	5
VIPR1	AEBP2	5
WNT3	AEBP2	11
YWHAQ	AEBP2	5
ACAP3	AFF1	9
ACCN2	AFF1	42
ACCN3	AFF1	6
ACVR1	AFF1	7
ACVR1B	AFF1	8
ADORA2A	AFF1	10
ADRA2C	AFF1	7
AES	AFF1	59
AGAP3	AFF1	6
AGAP4	AFF1	7
AGPAT9	AFF1	23
AGRP	AFF1	111
AGTR1	AFF1	16
AIFM1	AFF1	160
AKAP7	AFF1	207
ANG	AFF1	45
ANGPTL5	AFF1	50
ANKRD1	AFF1	8
ANP32A	AFF1	5
ANXA1	AFF1	9
ANXA3	AFF1	488
ANXA4	AFF1	269
ANXA5	AFF1	77
APC2	AFF1	12
APOA1	AFF1	64
AREG	AFF1	6
ARF3	AFF1	9
ARHGAP11A	AFF1	232
ARHGAP11B	AFF1	512
ARHGDIB	AFF1	7
ARHGEF16	AFF1	20
ARHGEF19	AFF1	53
ARL11	AFF1	23
ARL2BP	AFF1	67
ARL6	AFF1	206
ARL8B	AFF1	20
ARRB1	AFF1	7
ARRB2	AFF1	196
ASB2	AFF1	13
ASB6	AFF1	18
ASGR2	AFF1	17
ATF6B	AFF1	10
ATP2A2	AFF1	522
AVPR2	AFF1	10
AXIN1	AFF1	122
AZU1	AFF1	15
BAIAP2L1	AFF1	11
BAMBI	AFF1	11
BHLHA15	AFF1	9
BLM	AFF1	253
BMP2	AFF1	17
BRAF	AFF1	40
BRAP	AFF1	18
BRCA1	AFF1	227
BRCA2	AFF1	346
BRCC3	AFF1	42
BRIP1	AFF1	332
BTLA	AFF1	5
C1QTNF2	AFF1	124
C3AR1	AFF1	8
CACNB3	AFF1	35
CALM1	AFF1	10
CANT1	AFF1	7
CAP1	AFF1	20
CAPS	AFF1	19
CARD14	AFF1	5
CASKIN1	AFF1	30
CAV1	AFF1	32
CAV2	AFF1	179
CCK	AFF1	23
CCL15	AFF1	16
CCL17	AFF1	34
CCL19	AFF1	7
CCL21	AFF1	10
CCL23	AFF1	124
CCL4	AFF1	25
CCL5	AFF1	8
CCND3	AFF1	53
CD160	AFF1	15
CD164	AFF1	7
CD2	AFF1	11
CD244	AFF1	165
CD247	AFF1	55
CD2AP	AFF1	74
CD33	AFF1	67
CD3D	AFF1	49
CD3EAP	AFF1	44
CD47	AFF1	62
CD53	AFF1	89
CD59	AFF1	141
CD79B	AFF1	10
CD81	AFF1	110
CD8A	AFF1	7
CD8B	AFF1	18
CDC42SE2	AFF1	9
CDK2	AFF1	7
CDK5R1	AFF1	126
CDKN1C	AFF1	5
CEBPA	AFF1	29
CELSR3	AFF1	219
CENPI	AFF1	108
CEP57	AFF1	7
CERKL	AFF1	11
CFD	AFF1	334
CHRNA4	AFF1	7
CHRNB4	AFF1	5
CIT	AFF1	31
CITED1	AFF1	17
CLIC2	AFF1	125
CLIC3	AFF1	133
CLU	AFF1	22
COL1A2	AFF1	25
COL3A1	AFF1	10
CORO1C	AFF1	5
CRK	AFF1	17
CRYAB	AFF1	56
CSF3	AFF1	8
CSNK1E	AFF1	44
CSNK1G2	AFF1	12
CSNK2A1	AFF1	173
CTF1	AFF1	6
CTNNAL1	AFF1	49
CTNNBIP1	AFF1	146
CXCR6	AFF1	20
CXCR7	AFF1	5
CYTL1	AFF1	12
DAPP1	AFF1	10
DCDC2	AFF1	8
DCDC2B	AFF1	14
DDR1	AFF1	82
DEF8	AFF1	10
DEK	AFF1	10
DEPDC7	AFF1	21
DGKA	AFF1	23
DIRAS3	AFF1	8
DKK2	AFF1	5
DKK3	AFF1	24
DNASE1L3	AFF1	88
DOK2	AFF1	187
DUSP1	AFF1	164
DUSP19	AFF1	23
ECT2	AFF1	42
EDAR	AFF1	6
EDN1	AFF1	8
EGLN2	AFF1	20
EIF2AK2	AFF1	46
ELTD1	AFF1	9
EMR1	AFF1	9
EPHB3	AFF1	8
EPHB4	AFF1	12
ERBB2	AFF1	61
ERBB3	AFF1	10
ERO1L	AFF1	109
EZH2	AFF1	30
F10	AFF1	46
F2RL1	AFF1	5
FBXW4	AFF1	26
FCER1A	AFF1	55
FCER1G	AFF1	99
FCGR1A	AFF1	20
FCN1	AFF1	26
FCN3	AFF1	90
FGF18	AFF1	8
FGF7	AFF1	52
FGFR4	AFF1	28
FKBP8	AFF1	6
FLT3LG	AFF1	78
FPR1	AFF1	31
FPR2	AFF1	12
FRAT1	AFF1	6
G3BP1	AFF1	14
GADD45B	AFF1	22
GAS6	AFF1	68
GDI1	AFF1	8
GHRL	AFF1	163
GNAI2	AFF1	19
GNG11	AFF1	372
GNGT2	AFF1	299
GPBAR1	AFF1	56
GPR109B	AFF1	6
GPR125	AFF1	229
GPR133	AFF1	20
GPR160	AFF1	12
GPR162	AFF1	8
GPR179	AFF1	6
GPR18	AFF1	12
GPR183	AFF1	12
GPR56	AFF1	171
GPR81	AFF1	6
GPR85	AFF1	10
GPRC5A	AFF1	5
GPRC5D	AFF1	10
GPSM2	AFF1	33
GPSM3	AFF1	12
GRAP	AFF1	57
GRB7	AFF1	44
GRIN1	AFF1	8
GRIP1	AFF1	22
GRM4	AFF1	5
GSG2	AFF1	82
GSPT1	AFF1	11
GUCY1B3	AFF1	6
GUCY2C	AFF1	6
GZMA	AFF1	17
GZMB	AFF1	12
HMGXB4	AFF1	32
HNRNPK	AFF1	7
HPGD	AFF1	23
HPGDS	AFF1	125
HUNK	AFF1	19
ICMT	AFF1	51
ID1	AFF1	13
IFNGR1	AFF1	256
IFT57	AFF1	103
IFT88	AFF1	11
IGFALS	AFF1	59
IGFBP4	AFF1	8
IGFBP6	AFF1	12
IGSF6	AFF1	11
IL12B	AFF1	7
IL12RB1	AFF1	36
IL15RA	AFF1	22
IL18RAP	AFF1	95
IL1A	AFF1	57
IL1B	AFF1	7
IL1RL2	AFF1	239
IL2	AFF1	5
IL22RA2	AFF1	5
IL2RG	AFF1	5
IL31RA	AFF1	5
IL6	AFF1	14
ILK	AFF1	181
INPP1	AFF1	21
INSIG1	AFF1	11
INSIG2	AFF1	7
IPO7	AFF1	41
IQGAP3	AFF1	322
IRAK1BP1	AFF1	276
IRS2	AFF1	5
ITGA11	AFF1	17
ITGAD	AFF1	6
ITGAE	AFF1	241
ITGB4	AFF1	6
ITLN1	AFF1	64
KCNIP1	AFF1	40
KHDRBS1	AFF1	68
KIAA1804	AFF1	7
KIR2DL1	AFF1	9
KLF16	AFF1	7
KLRB1	AFF1	296
KLRC1	AFF1	7
KLRD1	AFF1	131
KLRF1	AFF1	130
KLRG1	AFF1	119
KLRK1	AFF1	22
KNDC1	AFF1	6
KREMEN2	AFF1	12
LAT	AFF1	5
LAT2	AFF1	172
LEFTY2	AFF1	8
LILRA2	AFF1	54
LILRB3	AFF1	8
LIMK1	AFF1	27
LINGO1	AFF1	26
LPAR6	AFF1	29
LPHN1	AFF1	7
LRDD	AFF1	27
LZTS2	AFF1	5
MAP3K7	AFF1	6
MAP3K8	AFF1	15
MAPK14	AFF1	7
MAPK6	AFF1	12
MATK	AFF1	119
MED17	AFF1	9
MED24	AFF1	23
MESDC2	AFF1	8
MMS19	AFF1	104
MOAP1	AFF1	33
MPP3	AFF1	16
MSH2	AFF1	129
MSH6	AFF1	328
MST1R	AFF1	15
MSX1	AFF1	5
MTA1	AFF1	64
MTNR1A	AFF1	24
MYO1E	AFF1	13
NCKIPSD	AFF1	21
NCSTN	AFF1	43
NDFIP2	AFF1	37
NDN	AFF1	5
NDRG2	AFF1	57
NET1	AFF1	93
NFKBIA	AFF1	8
NGEF	AFF1	9
NKD2	AFF1	12
NKIRAS1	AFF1	38
NOTCH3	AFF1	103
NPAS2	AFF1	7
NPFF	AFF1	14
NR1H2	AFF1	11
NR1H4	AFF1	10
NR4A1	AFF1	9
NRG1	AFF1	16
NRGN	AFF1	21
NTS	AFF1	17
NUP62	AFF1	313
OBSCN	AFF1	19
OCRL	AFF1	323
ODZ4	AFF1	180
ONECUT1	AFF1	53
ONECUT2	AFF1	17
OSMR	AFF1	7
OSTF1	AFF1	258
OXER1	AFF1	5
P2RX6	AFF1	23
PAK1	AFF1	28
PARD3	AFF1	8
PCSK9	AFF1	23
PDE6G	AFF1	43
PDK1	AFF1	30
PDPN	AFF1	21
PEBP1	AFF1	113
PECAM1	AFF1	70
PENK	AFF1	19
PEX11A	AFF1	23
PF4	AFF1	84
PIK3R2	AFF1	53
PILRA	AFF1	27
PKD2L1	AFF1	36
PKIG	AFF1	155
PLA2G1B	AFF1	21
PLA2G4C	AFF1	47
PLCD1	AFF1	17
PLEK	AFF1	9
PLEKHA1	AFF1	14
PLEKHG3	AFF1	14
PLEKHG5	AFF1	8
PLXNB3	AFF1	23
POFUT1	AFF1	69
POMC	AFF1	32
PPARG	AFF1	85
PPARGC1A	AFF1	5
PPM1A	AFF1	5
PPP1R2P3	AFF1	11
PPP2CB	AFF1	21
PPP2R5A	AFF1	64
PPP2R5D	AFF1	190
PPP2R5E	AFF1	74
PPP3CB	AFF1	11
PRKCZ	AFF1	18
PRMT2	AFF1	111
PSTPIP1	AFF1	6
PTPLA	AFF1	119
PTPLAD1	AFF1	9
PTPN6	AFF1	14
PWP2	AFF1	39
RAB11A	AFF1	27
RAB15	AFF1	13
RAB17	AFF1	7
RAB19	AFF1	140
RAB20	AFF1	23
RAB22A	AFF1	14
RAB28	AFF1	44
RAB33A	AFF1	51
RAB38	AFF1	9
RAB3B	AFF1	12
RAB40C	AFF1	8
RAB42	AFF1	7
RAD9A	AFF1	13
RALGPS2	AFF1	148
RAMP2	AFF1	249
RAMP3	AFF1	327
RAP2C	AFF1	21
RAPGEFL1	AFF1	8
RASAL1	AFF1	8
RASIP1	AFF1	10
RASL11A	AFF1	75
RASL12	AFF1	53
RASSF1	AFF1	23
RASSF9	AFF1	157
RBM15	AFF1	49
RCAN3	AFF1	8
REM1	AFF1	26
RERGL	AFF1	73
RGL4	AFF1	13
RGN	AFF1	9
RGS1	AFF1	10
RGS16	AFF1	6
RGS2	AFF1	31
RGS5	AFF1	8
RHBDL2	AFF1	7
RHOA	AFF1	217
RHOB	AFF1	25
RHOG	AFF1	47
RHOQ	AFF1	18
RHPN2	AFF1	11
RIT1	AFF1	7
RNF4	AFF1	167
ROPN1L	AFF1	8
RPGRIP1L	AFF1	20
RPS6KA1	AFF1	65
RPS6KB1	AFF1	82
RPS6KC1	AFF1	433
RQCD1	AFF1	6
RRAD	AFF1	36
RRAS2	AFF1	6
RSU1	AFF1	8
RUNX2	AFF1	48
RXFP4	AFF1	6
S1PR4	AFF1	469
SCGB1A1	AFF1	31
SDCBP	AFF1	7
SEMA4C	AFF1	166
SFRP5	AFF1	34
SGPL1	AFF1	313
SH3GL3	AFF1	8
SHC1	AFF1	28
SIK1	AFF1	6
SIT1	AFF1	32
SLC20A1	AFF1	30
SLC7A1	AFF1	269
SMAD1	AFF1	27
SMAD4	AFF1	13
SOCS2	AFF1	61
SORBS3	AFF1	11
SOX4	AFF1	199
SPRED3	AFF1	8
SPSB1	AFF1	13
SRC	AFF1	23
SRPK1	AFF1	134
SRPK2	AFF1	14
STAC3	AFF1	30
STK17B	AFF1	127
STK24	AFF1	15
STK38	AFF1	88
STOML3	AFF1	9
STRN3	AFF1	5
TBC1D10C	AFF1	322
TBC1D16	AFF1	195
TBC1D2	AFF1	18
TBC1D22B	AFF1	6
TBC1D3B	AFF1	7
TBL1XR1	AFF1	12
TCF7L1	AFF1	11
THEMIS	AFF1	22
TICAM2	AFF1	33
TIFA	AFF1	14
TIPARP	AFF1	5
TLK1	AFF1	22
TLR10	AFF1	6
TMED7-TICAM2	AFF1	8
TNFRSF14	AFF1	36
TNFRSF19	AFF1	8
TNFRSF21	AFF1	45
TNFSF12	AFF1	461
TNFSF13	AFF1	55
TRAF2	AFF1	29
TRAT1	AFF1	42
TRIM13	AFF1	6
TRPV1	AFF1	41
TSPAN12	AFF1	11
TULP3	AFF1	218
TYROBP	AFF1	451
UBE2V1	AFF1	17
WDR67	AFF1	30
WIF1	AFF1	9
WISP1	AFF1	16
WISP2	AFF1	13
WNK2	AFF1	42
WNT11	AFF1	33
WNT2	AFF1	43
WNT3	AFF1	50
WNT3A	AFF1	7
WNT7A	AFF1	15
WNT8B	AFF1	5
XCL2	AFF1	28
XPA	AFF1	17
XPR1	AFF1	114
YOD1	AFF1	11
YWHAG	AFF1	115
ABL2	AFF3	11
ACAP2	AFF3	264
ACAP3	AFF3	22
ACCN2	AFF3	192
ACVR2B	AFF3	117
AEN	AFF3	5
AGAP1	AFF3	47
AGT	AFF3	54
AKAP3	AFF3	95
AKAP5	AFF3	456
ANXA1	AFF3	215
ANXA5	AFF3	109
AREG	AFF3	83
ARFGAP3	AFF3	13
ARFGEF2	AFF3	7
ARFIP2	AFF3	193
ARHGAP10	AFF3	59
ARHGAP21	AFF3	154
ARHGAP27	AFF3	9
ARHGAP8	AFF3	48
ARHGAP9	AFF3	65
ARL8B	AFF3	91
ASAH2	AFF3	147
ASAP1	AFF3	12
ASB1	AFF3	8
ASB16	AFF3	89
ASB6	AFF3	256
ASGR2	AFF3	5
ATF6	AFF3	17
ATF6B	AFF3	588
BARX1	AFF3	393
BAX	AFF3	9
BBC3	AFF3	5
BHLHA15	AFF3	445
BRD8	AFF3	12
BRE	AFF3	10
C3AR1	AFF3	287
CALCB	AFF3	78
CAMKK2	AFF3	147
CBL	AFF3	264
CCL2	AFF3	61
CCL20	AFF3	8
CCL24	AFF3	92
CCL4	AFF3	36
CCL5	AFF3	18
CCR1	AFF3	88
CD14	AFF3	12
CD247	AFF3	318
CD40	AFF3	74
CD80	AFF3	235
CD8A	AFF3	10
CDC42BPG	AFF3	219
CDC42SE1	AFF3	106
CDKN1A	AFF3	13
CFLAR	AFF3	613
CHN1	AFF3	19
CHUK	AFF3	8
CITED1	AFF3	15
CLEC2D	AFF3	21
CLEC7A	AFF3	202
CNGA3	AFF3	440
CNGB3	AFF3	6
CNIH4	AFF3	12
CNKSR1	AFF3	11
COL15A1	AFF3	6
CSF1	AFF3	57
CSF1R	AFF3	8
CSNK1D	AFF3	7
CTNND1	AFF3	7
CUZD1	AFF3	27
CXCL5	AFF3	58
CXXC5	AFF3	38
CYP26A1	AFF3	6
CYP26B1	AFF3	27
CYTH4	AFF3	43
CYTL1	AFF3	83
DAPK3	AFF3	58
DDAH2	AFF3	36
DDIT4L	AFF3	461
DEPDC5	AFF3	7
DFFB	AFF3	45
DGKE	AFF3	55
DNMBP	AFF3	31
EDARADD	AFF3	9
EEF1D	AFF3	292
EIF2AK3	AFF3	7
EPHA2	AFF3	11
EPHA5	AFF3	8
FAS	AFF3	299
FCGR1A	AFF3	343
FER	AFF3	13
FEZ2	AFF3	9
FFAR2	AFF3	8
FGB	AFF3	46
FKBP1A	AFF3	25
FLT3LG	AFF3	125
FOXC2	AFF3	182
FZD3	AFF3	771
GABRA2	AFF3	5
GABRA5	AFF3	5
GABRD	AFF3	30
GAS1	AFF3	157
GIT2	AFF3	91
GLP2R	AFF3	109
GMFB	AFF3	8
GNAS	AFF3	74
GNB4	AFF3	326
GPR125	AFF3	615
GPR126	AFF3	103
GPR135	AFF3	9
GPR34	AFF3	5
GPR81	AFF3	133
GPR97	AFF3	11
GPSM1	AFF3	175
GRB2	AFF3	28
GRIN3B	AFF3	24
GRM4	AFF3	60
GRP	AFF3	11
GSC	AFF3	10
GSK3B	AFF3	274
GUCY1B3	AFF3	16
GZMA	AFF3	7
HINT1	AFF3	139
HMHA1	AFF3	176
HMOX1	AFF3	37
HNF1A	AFF3	29
HOMER1	AFF3	43
HOXD3	AFF3	95
HTR7	AFF3	6
[truncated: 464,514+ more rows]
