# Supplementary material for: Inferring Protein Modulation from Gene Expression Data Using Conditional Mutual Information
Source: PLoS One. 2014 Oct 14;9(10):e109569. doi: 10.1371/journal.pone.0109569 (PMC4196905; doi:10.1371/journal.pone.0109569)
Supplement: Table S3 — Gene symbols used in the current manuscript as modulator genes or transcription factors. (XLSX) [file pone.0109569.s008.xlsx]

## Sheet: Modulators
ABCA1
ABI1
ABL1
ABL2
ABR
ABRA
ACAP1
ACAP2
ACAP3
ACCN2
ACCN3
ACIN1
ACOT11
ACTL6A
ACVR1
ACVR1B
ACVR2A
ACVR2B
ACVRL1
ADA
ADAM10
ADAM11
ADAM17
ADAM9
ADAMDEC1
ADAMTS1
ADAMTS13
ADAMTS20
ADAP1
ADAP2
ADCY8
ADIPOR1
ADIPOR2
ADM
ADORA1
ADORA2A
ADORA2B
ADORA3
ADRA1A
ADRA1B
ADRA1D
ADRA2A
ADRA2B
ADRA2C
ADRB1
ADRB2
ADRB3
ADRBK1
ADRBK2
AEN
AES
AFAP1L2
AGAP1
AGAP11
AGAP2
AGAP3
AGAP4
AGAP5
AGAP6
AGAP7
AGAP8
AGER
AGFG1
AGFG2
AGK
AGPAT1
AGPAT2
AGPAT9
AGRN
AGRP
AGT
AGTR1
AGTR2
AHR
AHRR
AHSG
AIDA
AIFM1
AIFM2
AIFM3
AIMP1
AKAP10
AKAP11
AKAP12
AKAP13
AKAP3
AKAP5
AKAP7
AKAP8
AKAP9
AKT1
AKT1S1
AKT2
AKT3
ALCAM
ALDH1A2
ALK
ALMS1
ALS2
AMBP
AMFR
AMHR2
ANG
ANGPT1
ANGPT2
ANGPT4
ANGPTL1
ANGPTL2
ANGPTL3
ANGPTL4
ANGPTL5
ANGPTL6
ANGPTL7
ANK1
ANK2
ANK3
ANKDD1A
ANKRD1
ANP32A
ANXA1
ANXA3
ANXA4
ANXA5
AP3S1
APAF1
APBA3
APBB1
APBB1IP
APBB2
APC
APC2
APH1A
APH1B
APLN
APLNR
APLP2
APOA1
APOE
APOL3
APP
APPL1
APPL2
AR
ARAF
ARAP1
ARAP2
ARAP3
AREG
ARF1
ARF3
ARF4
ARF5
ARF6
ARFGAP1
ARFGAP2
ARFGAP3
ARFGEF1
ARFGEF2
ARFIP2
ARFRP1
ARHGAP1
ARHGAP10
ARHGAP11A
ARHGAP11B
ARHGAP12
ARHGAP15
ARHGAP17
ARHGAP18
ARHGAP19
ARHGAP20
ARHGAP21
ARHGAP22
ARHGAP23
ARHGAP24
ARHGAP25
ARHGAP26
ARHGAP27
ARHGAP28
ARHGAP29
ARHGAP30
ARHGAP4
ARHGAP5
ARHGAP6
ARHGAP8
ARHGAP9
ARHGDIA
ARHGDIB
ARHGDIG
ARHGEF1
ARHGEF10
ARHGEF10L
ARHGEF11
ARHGEF12
ARHGEF15
ARHGEF16
ARHGEF17
ARHGEF18
ARHGEF19
ARHGEF2
ARHGEF3
ARHGEF4
ARHGEF5
ARHGEF6
ARHGEF7
ARHGEF9
ARID1A
ARID5B
ARL1
ARL11
ARL14
ARL2
ARL2BP
ARL3
ARL4A
ARL4C
ARL4D
ARL5A
ARL5B
ARL5C
ARL6
ARL8A
ARL8B
ARNT
ARNT2
ARNTL
ARNTL2
ARRB1
ARRB2
ARTN
ASAH2
ASAP1
ASAP2
ASAP3
ASB1
ASB11
ASB12
ASB13
ASB14
ASB16
ASB2
ASB3
ASB4
ASB5
ASB6
ASB7
ASB8
ASB9
ASCL1
ASGR2
ASIP
ASPN
ATF6
ATF6B
ATG10
ATM
ATP2A1
ATP2A2
ATP2C1
ATP6AP2
ATR
ATRIP
ATRNL1
AURKA
AVPR1A
AVPR1B
AVPR2
AXIN1
AXIN2
AXL
AZI2
AZU1
BAD
BAG1
BAI1
BAI2
BAI3
BAIAP2
BAIAP2L1
BAIAP2L2
BAIAP3
BAK1
BAMBI
BARX1
BAX
BBC3
BCAM
BCAR1
BCAR3
BCKDK
BCL10
BCL2
BCL2L1
BCL2L10
BCL2L13
BCL3
BCL6
BCL9
BCL9L
BCR
BDKRB1
BDKRB2
BHLHA15
BID
BIRC2
BIRC3
BIRC7
BLK
BLM
BLNK
BMP2
BMP4
BMP6
BMP7
BMPER
BMPR1A
BMPR1B
BMPR2
BMX
BNIP3
BRAF
BRAP
BRCA1
BRCA2
BRCC3
BRD7
BRD8
BRE
BRIP1
BRSK1
BSG
BST2
BTK
BTLA
BTRC
BUB1B
BUD31
C16orf5
C18orf32
C19orf62
C1QTNF2
C1orf187
C1orf230
C1orf89
C2CD3
C3
C3AR1
C5
C5AR1
C6
C6orf170
C7orf16
C9
C9orf100
C9orf86
C9orf89
CA8
CABIN1
CABYR
CACNA1A
CACNA1I
CACNB3
CACNB4
CALCA
CALCB
CALCOCO1
CALCR
CALCRL
CALM1
CALM3
CALML5
CALR
CALY
CAMK1
CAMK2B
CAMK4
CAMKK2
CAMLG
CANT1
CAP1
CAP2
CAPN5
CAPS
CARD10
CARD11
CARD14
CARD8
CARD9
CARHSP1
CASKIN1
CASP1
CASP3
CASP7
CASP8
CASP8AP2
CASP9
CASR
CASS4
CAT
CAV1
CAV2
CAV3
CBL
CBLB
CBLC
CBY1
CC2D1A
CCBP2
CCDC47
CCDC88C
CCK
CCKAR
CCKBR
CCL1
CCL11
CCL13
CCL15
CCL17
CCL18
CCL19
CCL2
CCL20
CCL21
CCL22
CCL23
CCL24
CCL26
CCL3
CCL4
CCL4L2
CCL5
CCL7
CCL8
CCM2
CCNA2
CCND1
CCND3
CCNE1
CCR1
CCR10
CCR2
CCR3
CCR4
CCR6
CCR7
CCR8
CCR9
CCRL1
CCRL2
CD101
CD14
CD160
CD164
CD19
CD2
CD209
CD226
CD24
CD244
CD247
CD27
CD274
CD28
CD2AP
CD33
CD36
CD38
CD3D
CD3E
CD3EAP
CD3G
CD4
CD40
CD44
CD47
CD48
CD53
CD59
CD7
CD70
CD74
CD79A
CD79B
CD80
CD81
CD83
CD8A
CD8B
CD97
CDA
CDC42
CDC42BPA
CDC42BPB
CDC42BPG
CDC42EP1
CDC42EP3
CDC42EP4
CDC42EP5
CDC42SE1
CDC42SE2
CDH13
CDH2
CDK18
CDK2
CDK4
CDK5
CDK5R1
CDK7
CDKL2
CDKN1A
CDKN1C
CDKN2A
CDKN2AIP
CDKN2B
CDON
CDS1
CEACAM1
CEACAM6
CEBPA
CECR2
CELSR1
CELSR2
CELSR3
CENPI
CEP57
CEP63
CER1
CERK
CERKL
CFD
CFL1
CFLAR
CGA
CGB
CHD8
CHEK1
CHEK2
CHL1
CHMP5
CHN1
CHN2
CHP
CHRD
CHRM1
CHRM2
CHRM3
CHRM4
CHRM5
CHRNA1
CHRNA2
CHRNA3
CHRNA4
CHRNA5
CHRNA6
CHRNA7
CHRNB1
CHRNB2
CHRNB3
CHRNB4
CHRNE
CHRNG
CHST11
CHUK
CIDEA
CIDEB
CILP
CISH
CIT
CITED1
CITED2
CKS2
CLCF1
CLCN6
CLEC1A
CLEC1B
CLEC2D
CLEC4A
CLEC4M
CLEC5A
CLEC7A
CLIC1
CLIC2
CLIC3
CLN3
CLNK
CLOCK
CLU
CMKLR1
CNGA3
CNGB3
CNIH
CNIH2
CNIH3
CNIH4
CNKSR1
CNKSR2
CNKSR3
CNOT7
CNR1
CNR2
CNTF
CNTFR
CNTLN
CNTN1
CNTN6
CNTNAP1
CNTNAP2
CNTNAP3
CNTNAP4
CNTNAP5
COL15A1
COL16A1
COL1A2
COL3A1
COL4A3
COL4A3BP
COLEC12
COMMD7
COPS2
COPS3
CORO1C
CORO2A
CORT
CPE
CPZ
CRABP1
CRABP2
CRADD
CREB1
CREBBP
CREBL2
CREM
CRH
CRHBP
CRHR1
CRHR2
CRIPAK
CRK
CRKL
CRYAB
CSF1
CSF1R
CSF2
CSF2RB
CSF3
CSF3R
CSK
CSNK1A1
CSNK1A1L
CSNK1D
CSNK1E
CSNK1G1
CSNK1G2
CSNK1G3
CSNK2A1
CSNK2A2
CSNK2B
CSPG4
CSRNP1
CTF1
CTGF
CTNNAL1
CTNNB1
CTNNBIP1
CTNND1
CTNND2
CUZD1
CX3CL1
CX3CR1
CXCL1
CXCL11
CXCL12
CXCL14
CXCL5
CXCL6
CXCL9
CXCR2
CXCR3
CXCR4
CXCR5
CXCR6
CXCR7
CXXC4
CXXC5
CYCS
CYP26A1
CYP26B1
CYP26C1
CYSLTR1
CYSLTR2
CYTH1
CYTH2
CYTH3
CYTH4
CYTL1
D4S234E
DAB1
DAB2IP
DACT1
DAND5
DAP3
DAPK1
DAPK2
DAPK3
DAPP1
DARC
DAXX
DBNL
DCBLD2
DCDC1
DCDC2
DCDC2B
DCLK1
DCLK2
DCX
DDAH1
DDAH2
DDIT3
DDIT4
DDIT4L
DDR1
DDR2
DDX54
DEDD2
DEF8
DEFB1
DEK
DEPDC1
DEPDC1B
DEPDC4
DEPDC5
DEPDC6
DEPDC7
DERL1
DERL2
DERL3
DFFA
DFFB
DGKA
DGKB
DGKD
DGKE
DGKG
DGKH
DGKI
DGKK
DGKQ
DGKZ
DHCR24
DIABLO
DIRAS1
DIRAS2
DIRAS3
DISP1
DIXDC1
DKK1
DKK2
DKK3
DKK4
DLC1
DLG4
DLG5
DLL1
DLL3
DLL4
DMRT1
DNAJA1
DNAJA3
DNAJC27
DNASE1L3
DNER
DNM1L
DNM2
DNMBP
DOCK1
DOCK7
DOK1
DOK2
DOK3
DOK4
DOK5
DPYSL2
DPYSL3
DPYSL5
DRD1
DRD2
DRD4
DRD5
DRG2
DST
DTHD1
DTNA
DTX1
DTX2
DTX3
DTX4
DUOX1
DUOX2
DUSP1
DUSP10
DUSP16
DUSP19
DUSP2
DUSP22
DUSP4
DUSP6
DUSP8
DUSP9
DVL1
DVL2
DVL3
DYRK2
ECE1
ECEL1
ECM1
ECSIT
ECT2
ECT2L
EDA
EDA2R
EDAR
EDARADD
EDN1
EDN2
EDN3
EDNRA
EDNRB
EEF1D
EEF1E1
EFNA1
EFNB3
EFS
EGF
EGFR
EGLN2
EID2
EIF2AK2
EIF2AK3
EIF2AK4
EIF4EBP1
EIF4EBP2
ELF1
ELK3
ELMO1
ELTD1
EMR1
EMR2
EMR3
ENDOG
ENG
ENPP1
ENPP2
ENTPD2
EPAS1
EPGN
EPHA1
EPHA10
EPHA2
EPHA3
EPHA4
EPHA5
EPHA6
EPHA7
EPHA8
EPHB1
EPHB2
EPHB3
EPHB4
EPHB6
EPO
EPOR
EPS15
EPS8
ERAS
ERBB2
ERBB2IP
ERBB3
ERBB4
ERC1
ERCC6
EREG
ERG
ERN1
ERO1L
ESR1
ESR2
EVI5
EVI5L
EVL
EXT1
EXT2
EZH2
F10
F2
F2R
F2RL1
F2RL2
F2RL3
F3
F7
FADD
FAF1
FAM123B
FAM13B
FAM175A
FARP1
FARP2
FAS
FASLG
FASTK
FBXO31
FBXO6
FBXO8
FBXW11
FBXW4
FCER1A
FCER1G
FCGR1A
FCGR2B
FCN1
FCN2
FCN3
FEN1
FER
FEZ2
FFAR2
FFAR3
FGA
FGB
FGD1
FGD2
FGD3
FGD4
FGD5
FGD6
FGF1
FGF10
FGF11
FGF12
FGF13
FGF14
FGF17
FGF18
FGF19
FGF2
FGF20
FGF21
FGF3
FGF5
FGF7
FGF8
FGF9
FGFBP1
FGFBP3
FGFR1
FGFR2
FGFR3
FGFR4
FGG
FGL1
FGL2
FHL2
FIBCD1
FIBP
FICD
FIGF
FKBP1A
FKBP8
FLJ10357
FLNA
FLNB
FLT1
FLT3
FLT3LG
FLT4
FMN2
FMOD
FNTA
FOS
FOXC1
FOXC2
FOXD1
FOXF1
FOXH1
FOXJ1
FOXL1
FOXL2
FOXN3
FOXO1
FOXO4
FPR1
FPR2
FPR3
FRAT1
FRAT2
FRS2
FRS3
FRZB
FST
FSTL3
FURIN
FUT8
FYB
FYN
FZD1
FZD10
FZD2
FZD3
FZD4
FZD5
FZD6
FZD7
FZD8
FZD9
G3BP1
G3BP2
GAB1
GAB2
GABBR1
GABBR2
GABRA2
GABRA3
GABRA4
GABRA5
GABRB1
GABRB2
GABRB3
GABRD
GABRE
GABRG1
GABRG2
GABRG3
GABRQ
GABRR1
GABRR2
GADD45B
GADD45G
GAL
GALR1
GALR2
GALR3
GAP43
GAPVD1
GARNL3
GAS1
GAS6
GBF1
GCGR
GDF10
GDF15
GDF5
GDF6
GDF7
GDF9
GDI1
GDI2
GDNF
GEFT
GEM
GFRA1
GFRA2
GFRA3
GGCT
GH1
GHR
GHRHR
GHRL
GIGYF1
GIP
GIPC1
GIPR
GIT1
GIT2
GJA1
GKAP1
GLI1
GLI2
GLI3
GLP1R
GLP2R
GLRB
GLRX2
GMFB
GMIP
GNA11
GNA12
GNA13
GNA14
GNA15
GNAI1
GNAI2
GNAI3
GNAL
GNAO1
GNAQ
GNAS
GNAT2
GNAZ
GNB1
GNB1L
GNB2
GNB3
GNB4
GNB5
GNG10
GNG11
GNG12
GNG13
GNG2
GNG3
GNG4
GNG5
GNG7
GNG8
GNGT1
GNGT2
GNL1
GNRH1
GNRHR
GNRHR2
GOLPH3
GOLT1B
GP1BA
GP6
GPBAR1
GPC3
GPER
GPR1
GPR109A
GPR109B
GPR110
GPR111
GPR112
GPR113
GPR114
GPR115
GPR116
GPR12
GPR120
GPR123
GPR124
GPR125
GPR126
GPR128
GPR132
GPR133
GPR135
GPR141
GPR142
GPR143
GPR146
GPR15
GPR150
GPR152
GPR153
GPR155
GPR156
GPR157
GPR158
GPR160
GPR161
GPR162
GPR17
GPR171
GPR173
GPR174
GPR176
GPR179
GPR18
GPR182
GPR183
GPR19
GPR20
GPR21
GPR22
GPR25
GPR26
GPR27
GPR3
GPR31
GPR34
GPR35
GPR37
GPR37L1
GPR39
GPR4
GPR44
GPR45
GPR50
GPR52
GPR55
GPR56
GPR61
GPR62
GPR63
GPR64
GPR65
GPR68
GPR75
GPR77
GPR78
GPR81
GPR82
GPR83
GPR84
GPR85
GPR87
GPR88
GPR89A
GPR89B
GPR97
GPR98
GPRC5A
GPRC5B
GPRC5C
GPRC5D
GPRC6A
GPS1
GPS2
GPSM1
GPSM2
GPSM3
GPX1
GRAP
GRAP2
GRASP
GRB10
GRB14
GRB2
GRB7
GREM1
GRIA1
GRIA2
GRIA3
GRIA4
GRID2
GRIK1
GRIK2
GRIK3
GRIK4
GRIN1
GRIN2A
GRIN2B
GRIN2C
GRIN2D
GRIN3A
GRIN3B
GRIP1
GRK1
GRK4
GRK5
GRK6
GRK7
GRLF1
GRM1
GRM2
GRM3
GRM4
GRM5
GRM6
GRM7
GRM8
GRN
GRP
GRPR
GRTP1
GSC
GSG2
GSK3A
GSK3B
GSN
GSPT1
GTF2H2
GTF2I
GTPBP1
GTSE1
GUCA1A
GUCA1B
GUCA2A
GUCY1A2
GUCY1A3
GUCY1B3
GUCY2C
GUCY2D
GUCY2F
GZMA
GZMB
H2AFX
HBEGF
HBP1
HBS1L
HCLS1
HCRTR1
HCRTR2
HDAC3
HDAC6
HDGF
HERPUD1
HES1
HES7
HEY1
HEY2
HEYL
HGF
HGS
HHEX
HHIP
HIF1A
HIF3A
HINFP
HINT1
HIP1
HIPK1
HIPK2
HIST4H4
HMGB1
HMGB2
HMGXB4
HMHA1
HMOX1
HMP19
HNF1A
HNRNPK
HOMER1
HOMER2
HOMER3
HOXA13
HOXD3
HPGD
HPGDS
HPX
HRAS
HRH1
HRH2
HRH4
HSP90AA1
HSPA5
HSPD1
HSPE1
HTR1B
HTR1D
HTR1F
HTR2A
HTR2B
HTR2C
HTR3B
HTR4
HTR6
HTR7
HTRA1
HTT
HUNK
HUS1
IAPP
ICK
ICMT
ICOSLG
ID1
IDE
IFI16
IFI6
IFITM1
IFNAR1
IFNAR2
IFNB1
IFNG
IFNGR1
IFNGR2
IFT172
IFT52
IFT57
IFT88
IGBP1
IGF1
IGF1R
IGF2
IGF2R
IGFALS
IGFBP1
IGFBP2
IGFBP3
IGFBP4
IGFBP5
IGFBP6
IGSF1
IGSF6
IHH
IKBKAP
IKBKB
IKBKE
IKBKG
IL10
IL10RB
IL11
IL12A
IL12B
IL12RB1
IL12RB2
IL13
IL13RA1
IL15
IL15RA
IL17C
IL17F
IL17RA
IL18R1
IL18RAP
IL19
IL1A
IL1B
IL1RAP
IL1RAPL1
IL1RAPL2
IL1RL1
IL1RL2
IL2
IL20
IL20RB
IL21
IL22RA2
IL27RA
IL29
IL2RA
IL2RB
IL2RG
IL31RA
IL4
IL4R
IL5
IL5RA
IL6
IL6R
IL6ST
IL7R
IL8
IL9R
ILK
IMPA1
IMPA2
INADL
ING2
ING4
INHA
INHBA
INPP1
INPP4A
INPP4B
INPP5B
INPP5D
INSIG1
INSIG2
INSL4
INSR
INSRR
INVS
IPO7
IPO8
IQGAP1
IQGAP2
IQGAP3
IQSEC1
IQSEC2
IQSEC3
IRAK1
IRAK1BP1
IRAK2
IRAK3
IRAK4
IRF9
IRS1
IRS2
IRS4
ITGA1
ITGA10
ITGA11
ITGA2
ITGA2B
ITGA3
ITGA4
ITGA5
ITGA6
ITGA7
ITGA8
ITGA9
ITGAD
ITGAE
ITGAL
ITGAM
ITGAV
ITGAX
ITGB1
ITGB1BP1
ITGB1BP2
ITGB2
ITGB3
ITGB3BP
ITGB4
ITGB5
ITGB6
ITGB7
ITGB8
ITGBL1
ITK
ITLN1
ITLN2
ITPK1
ITPKA
ITPKB
ITPR1
ITPR2
ITPR3
ITSN1
ITSN2
JAG1
JAG2
JAK1
JAK2
JAK3
JMJD6
JMJD7-PLA2G4B
JUN
KALRN
KAT5
KCNH1
KCNH2
KCNH3
KCNH4
KCNH5
KCNH6
KCNH7
KCNH8
KCNIP1
KCNIP2
KCNIP3
KCNK10
KCNK2
KCP
KDM3A
KDR
KHDRBS1
KIAA1244
KIAA1804
KIF13B
KIF26A
KIFAP3
KIR2DL1
KIR2DL4
KISS1R
KIT
KITLG
KLF10
KLF16
KLF6
KLF9
KLHL12
KLK14
KLK5
KLK6
KLRB1
KLRC1
KLRC2
KLRD1
KLRF1
KLRG1
KLRK1
KNDC1
KRAS
KREMEN1
KREMEN2
KRIT1
KSR1
KSR2
L1CAM
LAG3
LAMA1
LAMA5
LANCL1
LANCL2
LAT
LAT2
LATS1
LATS2
LAX1
LBP
LBXCOR1
LCK
LCP2
LDB1
LECT1
LEF1
LEFTY1
LEFTY2
LEMD3
LEP
LEPR
LGALS1
LGALS3BP
LGALS9
LGR4
LGR5
LGR6
LHB
LHCGR
LIF
LIFR
LILRA1
LILRA2
LILRA3
LILRB2
LILRB3
LILRB4
LILRB5
LIMD1
LIMK1
LINGO1
LITAF
LOC401387
LPAR1
LPAR2
LPAR3
LPAR4
LPAR5
LPAR6
LPHN1
LPHN2
LPHN3
LPXN
LRDD
LRP1
LRP12
LRP5
LRP6
LRP8
LRRFIP2
LRRK1
LRRK2
LRRN2
LRRN3
LSP1
LTA
LTB
LTB4R
LTB4R2
LTBP2
LTBP3
LTBP4
LTBR
LTK
LY6E
LY96
LYN
LZTS2
MACF1
MADCAM1
MADD
MAFA
MAGI1
MAGI2
MAGI3
MALT1
MAML1
MAML2
MAML3
MAP2K1
MAP2K3
MAP2K4
MAP2K5
MAP2K6
MAP2K7
MAP3K1
MAP3K10
MAP3K11
MAP3K12
MAP3K13
MAP3K14
MAP3K2
MAP3K3
MAP3K4
MAP3K5
MAP3K6
MAP3K7
MAP3K8
MAP3K9
MAP4K1
MAP4K2
MAP4K3
MAP4K4
MAP4K5
MAPK1
MAPK10
MAPK11
MAPK13
MAPK14
MAPK6
MAPK7
MAPK8
MAPK8IP1
MAPK8IP2
MAPK8IP3
MAPK9
MAPKAPK2
MAPKAPK5
MAPKSP1
MAPRE2
MARCO
MARK1
MARK2
MAS1L
MAST1
MATK
MAVS
MBD2
MBD4
MBIP
MC1R
MC2R
MC4R
MC5R
MCC
MCF2
MCF2L
MCF2L2
MCHR1
MCHR2
MCTP1
MCTP2
MDC1
MDFI
MDFIC
MDK
MDM2
MECOM
MED1
MED12
MED13
MED14
MED16
MED17
MED24
MED30
MED4
MEN1
MERTK
MESDC2
MESP1
MESP2
MET
MFAP4
MFN2
MGST2
MGST3
MIB1
MIB2
MICA
MICAL1
MICB
MIER1
MIF
MINK1
MITF
MKLN1
MKNK1
MKNK2
MLH1
MLL2
MLL3
MLL5
MLLT4
MLNR
MLST8
MMS19
MOAP1
MPL
MPP1
MPP2
MPP3
MPZL1
MRAS
MRGPRE
MRGPRF
MRGPRX2
MRGPRX3
MS4A2
MSH2
MSH6
MST1R
MSTN
MSX1
MSX2
MT1H
MTA1
MTCH1
MTNR1A
MTOR
MTSS1
MTSS1L
MUL1
MUSK
MX1
MYD88
MYH9
MYLK2
MYO10
MYO1E
MYO6
MYO9A
MYO9B
NAE1
NAMPT
NBN
NCAM1
NCK1
NCK2
NCKIPSD
NCOA1
NCOA2
NCOA3
NCOA4
NCOA6
NCOR1
NCR1
NCR2
NCS1
NCSTN
NDC80
NDEL1
NDFIP1
NDFIP2
NDN
NDP
NDRG2
NDST1
NDUFA13
NDUFS4
NEDD4
NEDD9
NEK11
NEK6
NENF
NET1
NEURL2
NEUROD1
NF1
NF2
NFAM1
NFAT5
NFATC1
NFE2L2
NFKB1
NFKB2
NFKBIA
NFKBIB
NGEF
NGFR
NISCH
NKD1
NKD2
NKIRAS1
NKIRAS2
NKX2-1
NKX2-2
NKX6-1
NLE1
NLK
NLRC3
NLRC4
NLRP1
NLRP12
NLRP3
NMB
NMBR
NMI
NMU
NMUR1
NMUR2
NOD1
NOD2
NOG
NOS2
NOS3
NOTCH1
NOTCH2
NOTCH2NL
NOTCH3
NOTCH4
NOX1
NPAS1
NPAS2
NPAS3
NPAS4
NPB
NPBWR1
NPFF
NPFFR1
NPFFR2
NPHP1
NPHP4
NPHS1
NPM1
NPPB
NPR1
NPR2
NPR3
NPSR1
NPW
NPY
NPY1R
NPY2R
NPY5R
NPY6R
NR0B1
NR1H2
NR1H4
NR1I2
NR1I3
NR2F1
NR2F2
NR2F6
NR3C1
NR3C2
NR4A1
NR4A2
NRAS
NRG1
NRG2
NRG3
NRGN
NRIP1
NRP1
NRTN
NSMAF
NSMCE1
NTF3
NTRK3
NTS
NTSR1
NUDT4
NUP62
NXN
NXPH2
NXPH3
NXPH4
OBSCN
OCRL
ODZ1
ODZ2
ODZ3
ODZ4
OGT
OMP
ONECUT1
ONECUT2
OPHN1
OPRD1
OPRK1
OPRL1
OPRM1
OPTN
OR10AD1
OR10G2
OR10H1
OR13A1
OR13J1
OR1F1
OR1J1
OR1J2
OR1J4
OR1L8
OR1Q1
OR2A1
OR2A25
OR2A4
OR2A7
OR2AE1
OR2AG2
OR2B11
OR2B6
OR2C1
OR2H2
OR2K2
OR2L13
OR2W3
OR3A1
OR3A2
OR4C6
OR4F29
OR51B4
OR51B5
OR51E1
OR51E2
OR52B6
OR52K2
OR52N2
OR52N4
OR56B1
OR56B4
OR5K1
OR5K2
OR6K3
OR7A5
OR7C1
[truncated: 1,203 more rows]

## Sheet: TFs
AATF
ADNP
ADNP2
AEBP1
AEBP2
AFF1
AFF3
AFF4
AHCTF1
AHR
AIRE
AKNA
ALS2CR8
ALX1
ALX3
ALX4
ANKRD1
ANKZF1
APP
AR
ARID3A
ARID4A
ARNT
ARNT2
ARNTL
ARNTL2
ARX
ASCL1
ASCL2
ASCL3
ASCL4
ASH1L
ASH2L
ATAD2
ATF1
ATF2
ATF3
ATF4
ATF5
ATF6
ATF6B
ATF7
ATOH7
ATOH8
BACH1
BACH2
BARX1
BARX2
BATF
BATF2
BATF3
BAZ1A
BAZ1B
BAZ2A
BAZ2B
BBX
BCL11A
BCL11B
BCL6
BCL6B
BCLAF1
BHLHA15
BHLHE40
BHLHE41
BLZF1
BNC1
BNC2
BPTF
BRD8
BRPF1
BTAF1
BUD31
C11orf9
C14orf43
C1orf83
C2orf3
C5orf41
CAMTA1
CARHSP1
CASZ1
CBFA2T2
CBFA2T3
CBFB
CBL
CBX2
CC2D1A
CCRN4L
CDX1
CDX2
CEBPA
CEBPB
CEBPD
CEBPE
CEBPG
CEBPZ
CGGBP1
CHD5
CIC
CIR1
CITED1
CITED2
CIZ1
CLOCK
CNBP
CNOT7
CNOT8
CREB1
CREB3
CREB3L1
CREB3L2
CREB3L3
CREB3L4
CREB5
CREBBP
CREBL2
CREBZF
CREM
CRTC2
CSDA
CSRNP2
CSRNP3
CTBP1
CTBP2
CTCF
CTCFL
CUX1
CUX2
CXXC1
DBP
DBX2
DDIT3
DENND4A
DLX1
DLX2
DLX3
DLX4
DLX5
DLX6
DMAP1
DMBX1
DMRT1
DMRT2
DMRT3
DMRTA1
DMRTA2
DMRTC2
DMTF1
DNLZ
DNMT3A
DNMT3B
DRAP1
DUXA
DZIP3
E2F1
E2F2
E2F3
E2F4
E2F5
E2F6
E2F7
E2F8
E4F1
EBF1
EBF2
EBF3
EBF4
ECSIT
EDF1
EGR1
EGR2
EGR3
EGR4
EHF
ELF1
ELF2
ELF3
ELF4
ELF5
ELK1
ELK3
ELK4
EMX1
EMX2
EN1
EN2
ENO1
EOMES
EP300
EPAS1
ERF
ERG
ESR1
ESR2
ESRRA
ESRRB
ESRRG
ETS1
ETS2
ETV1
ETV3
ETV3L
ETV4
ETV5
ETV6
ETV7
EWSR1
FEV
FEZF1
FIZ1
FLI1
FLYWCH1
FOS
FOSB
FOSL1
FOSL2
FOXA1
FOXA2
FOXA3
FOXB1
FOXC1
FOXC2
FOXD1
FOXD2
FOXD3
FOXD4
FOXD4L1
FOXD4L2
FOXD4L6
FOXE1
FOXE3
FOXF1
FOXF2
FOXG1
FOXH1
FOXI1
FOXI2
FOXI3
FOXJ1
FOXJ2
FOXJ3
FOXK1
FOXK2
FOXL1
FOXL2
FOXM1
FOXN1
FOXN2
FOXN3
FOXN4
FOXO1
FOXO3
FOXO4
FOXP1
FOXP2
FOXP3
FOXP4
FOXQ1
FOXS1
FUBP1
FUBP3
GABPA
GABPB1
GABPB2
GAS7
GATA1
GATA2
GATA3
GATA4
GATA5
GATA6
GATAD1
GATAD2A
GATAD2B
GBX1
GBX2
GCM1
GFI1
GFI1B
GLI1
GLI2
GLI3
GLIS1
GLIS2
GLIS3
GMEB1
GON4L
GPBP1
GPBP1L1
GRHL1
GRHL2
GRHL3
GRLF1
GSC
GTF2IRD1
GTF2IRD2
GTF2IRD2B
GZF1
HAND1
HAND2
HBP1
HCFC1
HCLS1
HDGF
HDX
HELT
HELZ
HES1
HES2
HES4
HES5
HES6
HES7
HESX1
HEY1
HEY2
HEYL
HHEX
HIC1
HIC2
HIF1A
HIF3A
HINFP
HIRA
HIVEP1
HIVEP2
HIVEP3
HKR1
HLF
HLTF
HLX
HMBOX1
HMG20A
HMG20B
HMGA1
HMGA2
HMGB1
HMGB2
HMGN5
HMX2
HNF1A
HNF1B
HNF4A
HNF4G
HNRNPAB
HOMEZ
HOPX
HOXA1
HOXA10
HOXA11
HOXA13
HOXA2
HOXA3
HOXA4
HOXA5
HOXA6
HOXA7
HOXA9
HOXB1
HOXB13
HOXB2
HOXB3
HOXB4
HOXB5
HOXB6
HOXB7
HOXB8
HOXB9
HOXC10
HOXC11
HOXC13
HOXC4
HOXC5
HOXC6
HOXC8
HOXC9
HOXD1
HOXD10
HOXD11
HOXD13
HOXD3
HOXD4
HOXD8
HOXD9
HR
HSF1
HSF2
HSF4
HSF5
HSFX2
IFI16
IFT57
IKZF1
IKZF2
IKZF3
IKZF4
IKZF5
ILF2
ILF3
INSM1
INSM2
IRF1
IRF2
IRF3
IRF4
IRF5
IRF6
IRF7
IRF8
IRF9
IRX1
IRX2
IRX3
IRX4
IRX5
IRX6
ISL1
ISL2
ISX
JARID2
JAZF1
JDP2
JUN
JUNB
JUND
KCNH8
KDM1A
KDM5A
KDM5B
KDM5C
KLF1
KLF10
KLF11
KLF12
KLF13
KLF14
KLF15
KLF16
KLF17
KLF2
KLF3
KLF4
KLF5
KLF6
KLF7
KLF8
KLF9
L3MBTL
L3MBTL4
LASS2
LASS3
LASS4
LASS5
LASS6
LBX1
LBX2
LCOR
LEF1
LHX1
LHX2
LHX3
LHX4
LHX5
LHX6
LHX8
LHX9
LITAF
LMO1
LMO4
LMX1A
LMX1B
LOC643719
LOC729991-MEF2B
LYL1
LZTFL1
LZTR1
LZTS1
MAEL
MAF
MAFA
MAFB
MAFF
MAFG
MAFK
MAPK8IP1
MAX
MAZ
MBD1
MECOM
MECP2
MEF2A
MEF2C
MEF2D
MEIS1
MEIS2
MEIS3
MEOX1
MEOX2
MESP1
MGA
MIER1
MIER2
MIER3
MITF
MIXL1
MKX
MLL
MLL4
MLLT10
MLX
MLXIP
MLXIPL
MNT
MNX1
MORC2
MORC3
MORC4
MRPL28
MSC
MSL3
MSRB2
MSX1
MSX2
MTA1
MTA2
MTA3
MTF1
MTF2
MXD1
MXD3
MXD4
MYB
MYBL1
MYBL2
MYC
MYCL1
MYCN
MYF6
MYNN
MYPOP
MYST2
MYT1
MYT1L
MZF1
NANOG
NAT14
NCOR1
NEUROD1
NEUROD2
NEUROG2
NEUROG3
NFAT5
NFATC1
NFATC2
NFATC3
NFATC4
NFE2
NFE2L1
NFE2L2
NFE2L3
NFIA
NFIB
NFIC
NFIL3
NFIX
NFKB1
NFKB2
NFRKB
NFX1
NFXL1
NFYA
NFYB
NFYC
NHLH1
NHLH2
NKRF
NKX1-2
NKX2-1
NKX2-2
NKX2-3
NKX2-4
NKX2-5
NKX2-8
NKX3-1
NKX3-2
NKX6-1
NME1-NME2
NME2
NOTCH1
NOTCH2
NOTCH2NL
NOTCH3
NOTCH4
NOTO
NPAS1
NPAS2
NPAS3
NPAS4
NPAT
NR0B1
NR0B2
NR1D1
NR1D2
NR1H2
NR1H3
NR1H4
NR1I2
NR1I3
NR2C1
NR2C2
NR2E1
NR2E3
NR2F1
NR2F2
NR2F6
NR3C1
NR3C2
NR4A1
NR4A2
NR4A3
NR5A1
NR5A2
NR6A1
NRF1
NRK
NRL
OLIG1
OLIG2
ONECUT1
ONECUT2
OTP
OTX1
OTX2
OVOL1
OVOL2
PA2G4
PATZ1
PAX1
PAX2
PAX3
PAX5
PAX6
PAX7
PAX8
PAX9
PBX1
PBX2
PBX3
PBX4
PCGF2
PCGF6
PDX1
PEG3
PFDN1
PGBD1
PGR
PHF1
PHF2
PHF20
PHF21A
PHF5A
PHOX2A
PHOX2B
PHTF1
PHTF2
PITX1
PITX2
PITX3
PKNOX1
PKNOX2
PLAG1
PLAGL1
PLAGL2
PML
POU1F1
POU2F1
POU2F2
POU2F3
POU3F1
POU3F2
POU4F1
POU4F3
POU5F1
POU5F2
POU6F1
POU6F2
PPARA
PPARD
PPARG
PRDM1
PRDM10
PRDM12
PRDM13
PRDM15
PRDM16
PRDM2
PRDM4
PRDM5
PRDM8
PREB
PRKDC
PRRX1
PRRX2
PSMC3IP
PTTG1
PURA
PURB
RARA
RARB
RARG
RAX
RB1
RBAK
RBCK1
RBL1
RBL2
RBPJ
RBPJL
RC3H1
RC3H2
RCAN1
RCHY1
RCOR2
REL
RELA
RELB
RERE
REST
REXO4
RFX1
RFX2
RFX3
RFX4
RFX5
RFX6
RFX7
RFXANK
RFXAP
RHOXF1
RHOXF2B
RLF
RNF141
RNF4
RNF6
RORA
RORB
RORC
RPL7
RREB1
RRN3
RUNX1
RUNX1T1
RUNX2
RUNX3
RXRA
RXRB
RXRG
SALL1
SALL2
SALL4
SARNP
SATB1
SATB2
SCAND1
SCAND3
SCMH1
SCML1
SCML2
SCML4
SCRT1
SCXB
SCYL1
SHOX2
SIM1
SIM2
SIN3A
SIX1
SIX2
SIX3
SIX4
SIX5
SLC26A3
SLC2A4RG
SLC30A9
SMAD1
SMAD2
SMAD3
SMAD4
SMAD5
SMAD6
SMAD7
SMAD9
SMARCA4
SNAI1
SNAI2
SNAI3
SNAPC2
SNAPC4
SNAPC5
SOHLH1
SOHLH2
SOLH
SOX1
SOX10
SOX11
SOX12
SOX13
SOX14
SOX15
SOX17
SOX18
SOX2
SOX21
SOX3
SOX30
SOX4
SOX5
SOX6
SOX7
SOX8
SOX9
SP1
SP100
SP140
SP2
SP3
SP4
SP5
SP6
SP7
SP8
SPDEF
SPEN
SPI1
SPIB
SPIC
SREBF1
SREBF2
SRF
ST18
STAT1
STAT2
STAT3
STAT4
STAT5A
STAT5B
STAT6
STRN3
SUPT4H1
SUPT6H
T
TADA2A
TADA3
TAF1B
TAF1D
TAF2
TAF5L
TAF9
TAF9B
TAL1
TAL2
TARDBP
TBL1X
TBL1XR1
TBR1
TBX1
TBX10
TBX18
TBX19
TBX2
TBX20
TBX21
TBX3
TBX4
TBX5
TBX6
TCF12
TCF15
TCF19
TCF20
TCF21
TCF25
TCF3
TCF4
TCF7
TCF7L1
TCF7L2
TCFL5
TEAD1
TEAD2
TEAD3
TEAD4
TEF
TFAM
TFAP2A
TFAP2B
TFAP2C
TFAP2D
TFAP2E
TFAP4
TFCP2
TFCP2L1
TFDP1
TFDP2
TFDP3
TFE3
TFEB
TFEC
TGIF1
TGIF2
THAP1
THAP11
THAP7
THOC1
THRA
THRB
TLX1
TLX2
TOX2
TP53
TP63
TP73
TRAFD1
TRERF1
TRIM16
TRIM22
TRIM25
TRIM27
TRIM28
TRIM29
TRPS1
TSC22D1
TSC22D2
TSC22D3
TSC22D4
TSHZ1
TSHZ2
TSHZ3
TULP4
TWIST1
TWIST2
UBN1
UBP1
UHRF1
USF1
USF2
UTF1
VAV1
VAX1
VAX2
VDR
VENTX
VEZF1
VPS72
VSX1
VSX2
WHSC1
WIZ
WT1
XBP1
YBX1
YBX2
YEATS4
YY1
YY2
ZBBX
ZBED1
ZBED2
ZBED3
ZBED4
ZBTB1
ZBTB10
ZBTB11
ZBTB12
ZBTB16
ZBTB17
ZBTB2
ZBTB20
ZBTB22
ZBTB24
ZBTB25
ZBTB26
ZBTB3
ZBTB32
ZBTB33
ZBTB34
ZBTB37
ZBTB38
ZBTB39
ZBTB4
ZBTB40
ZBTB41
ZBTB43
ZBTB44
ZBTB45
ZBTB46
ZBTB47
ZBTB48
ZBTB5
ZBTB6
ZBTB7A
ZBTB7B
ZBTB7C
ZBTB8A
ZBTB8OS
ZBTB9
ZC3H10
ZC3H11A
ZC3H12A
ZC3H12B
ZC3H12C
ZC3H12D
ZC3H13
ZC3H14
ZC3H15
ZC3H18
ZC3H3
ZC3H4
ZC3H6
ZC3H7A
ZC3H7B
ZC3H8
ZC3HAV1
ZC3HAV1L
ZC3HC1
ZC4H2
ZCCHC10
ZCCHC11
ZCCHC12
ZCCHC14
ZCCHC17
ZCCHC2
ZCCHC24
ZCCHC3
ZCCHC4
ZCCHC5
ZCCHC6
ZCCHC7
ZCCHC8
ZCCHC9
ZCRB1
ZCWPW1
ZCWPW2
ZDBF2
ZDHHC1
ZDHHC11
ZDHHC12
ZDHHC13
ZDHHC14
ZDHHC15
ZDHHC16
ZDHHC17
ZDHHC18
ZDHHC19
ZDHHC2
ZDHHC20
ZDHHC21
ZDHHC22
ZDHHC23
ZDHHC24
ZDHHC3
ZDHHC4
ZDHHC5
ZDHHC6
ZDHHC7
ZDHHC8
ZDHHC9
ZEB1
ZEB2
ZFAND1
ZFAND2A
ZFAND2B
ZFAND3
ZFAND5
ZFAND6
ZFAT
ZFC3H1
ZFHX3
ZFHX4
ZFP1
ZFP106
ZFP112
ZFP14
ZFP161
ZFP2
ZFP28
ZFP3
ZFP30
ZFP36
ZFP36L1
ZFP36L2
ZFP37
ZFP41
ZFP42
ZFP57
ZFP62
ZFP64
ZFP82
ZFP90
ZFP91
ZFP92
ZFPL1
ZFPM1
ZFPM2
ZFR
ZFR2
ZFX
ZFY
ZFYVE1
ZFYVE16
ZFYVE19
ZFYVE20
ZFYVE21
ZFYVE26
ZFYVE27
ZFYVE28
ZFYVE9
ZGLP1
ZGPAT
ZHX1
ZHX2
ZHX3
ZIC1
ZIC2
ZIC3
ZIK1
ZIM2
ZKSCAN1
ZKSCAN2
ZKSCAN3
ZKSCAN4
ZKSCAN5
ZMAT1
ZMAT2
ZMAT3
ZMAT4
ZMAT5
ZMIZ1
ZMIZ2
ZMYM1
ZMYM2
ZMYM3
ZMYM4
ZMYM5
ZMYM6
ZMYND10
ZMYND11
ZMYND12
ZMYND15
ZMYND17
ZMYND19
ZMYND8
ZNF10
ZNF100
ZNF101
ZNF107
ZNF114
ZNF117
ZNF12
ZNF121
ZNF124
ZNF131
ZNF132
ZNF133
ZNF134
ZNF135
ZNF136
ZNF138
ZNF14
ZNF140
ZNF141
ZNF142
ZNF146
ZNF148
ZNF154
ZNF155
ZNF157
ZNF16
ZNF160
ZNF165
ZNF167
ZNF169
ZNF17
ZNF174
ZNF175
ZNF177
ZNF18
ZNF180
ZNF181
ZNF182
ZNF184
ZNF185
ZNF187
ZNF189
ZNF19
ZNF192
ZNF193
ZNF195
ZNF197
ZNF2
ZNF20
ZNF200
ZNF202
ZNF205
ZNF207
ZNF208
ZNF211
ZNF212
ZNF213
ZNF214
ZNF215
ZNF217
ZNF219
ZNF22
ZNF221
ZNF222
ZNF223
ZNF224
ZNF225
ZNF226
ZNF227
ZNF229
ZNF23
ZNF230
ZNF232
ZNF233
ZNF234
ZNF235
ZNF236
ZNF238
ZNF239
ZNF24
ZNF248
ZNF25
ZNF250
ZNF251
ZNF253
ZNF254
ZNF256
ZNF257
ZNF259
ZNF26
ZNF260
ZNF263
ZNF264
ZNF266
ZNF267
ZNF268
ZNF273
ZNF274
ZNF275
ZNF276
ZNF277
ZNF28
ZNF280A
ZNF280B
ZNF280C
ZNF280D
ZNF281
ZNF282
ZNF283
ZNF284
ZNF286A
ZNF286B
ZNF287
ZNF292
ZNF295
ZNF296
ZNF3
ZNF30
ZNF300
ZNF302
ZNF304
ZNF311
ZNF317
ZNF318
ZNF319
ZNF32
ZNF320
ZNF321
ZNF322A
ZNF322B
ZNF323
ZNF324
ZNF324B
ZNF326
ZNF329
ZNF330
ZNF331
ZNF333
ZNF334
ZNF335
ZNF337
ZNF33A
ZNF33B
ZNF34
ZNF341
ZNF343
ZNF346
ZNF347
ZNF35
ZNF350
ZNF354A
ZNF354B
ZNF354C
ZNF358
ZNF362
ZNF365
ZNF366
ZNF367
ZNF37A
ZNF382
ZNF383
ZNF384
ZNF385A
ZNF385B
ZNF385D
ZNF391
ZNF394
ZNF395
ZNF396
ZNF397
ZNF397OS
ZNF398
ZNF404
ZNF407
ZNF408
ZNF41
ZNF410
ZNF414
ZNF415
ZNF416
ZNF417
ZNF418
ZNF419
ZNF420
ZNF423
ZNF425
ZNF426
ZNF428
ZNF429
ZNF43
ZNF430
ZNF431
ZNF432
ZNF433
ZNF434
ZNF436
ZNF438
ZNF439
ZNF44
ZNF440
ZNF441
ZNF442
ZNF443
ZNF444
ZNF445
ZNF446
ZNF449
ZNF45
ZNF451
ZNF454
ZNF460
ZNF461
ZNF462
ZNF467
ZNF468
ZNF469
ZNF470
ZNF471
ZNF473
ZNF474
ZNF48
ZNF480
ZNF483
ZNF484
ZNF485
ZNF486
ZNF488
ZNF490
ZNF491
ZNF492
ZNF493
ZNF496
ZNF497
ZNF498
ZNF500
ZNF501
ZNF502
ZNF503
ZNF506
ZNF507
ZNF510
ZNF511
ZNF512
ZNF512B
ZNF513
ZNF514
ZNF516
ZNF517
ZNF518A
ZNF518B
ZNF519
ZNF521
ZNF524
ZNF526
ZNF527
ZNF528
ZNF529
ZNF530
ZNF532
ZNF534
ZNF536
ZNF540
ZNF541
ZNF543
ZNF544
ZNF546
ZNF547
ZNF548
ZNF549
ZNF550
ZNF551
ZNF552
ZNF554
ZNF555
ZNF556
ZNF557
ZNF558
ZNF559
ZNF560
ZNF561
ZNF562
ZNF563
ZNF564
ZNF565
ZNF566
ZNF567
ZNF568
ZNF569
ZNF57
ZNF570
ZNF571
ZNF572
ZNF573
ZNF574
ZNF575
ZNF576
ZNF577
ZNF578
ZNF579
ZNF580
ZNF581
ZNF582
ZNF583
ZNF584
ZNF585A
ZNF585B
ZNF586
ZNF587
ZNF589
ZNF592
ZNF593
ZNF594
ZNF595
ZNF596
ZNF597
ZNF598
ZNF599
ZNF600
ZNF606
ZNF607
ZNF608
ZNF609
ZNF610
ZNF611
ZNF613
ZNF614
ZNF615
ZNF616
ZNF618
ZNF619
ZNF620
ZNF621
ZNF622
ZNF623
ZNF624
ZNF625
ZNF626
ZNF627
ZNF628
ZNF629
ZNF630
ZNF638
ZNF639
ZNF641
ZNF642
ZNF643
ZNF644
ZNF646
ZNF648
ZNF649
ZNF652
ZNF653
ZNF654
ZNF655
ZNF658
ZNF660
ZNF662
ZNF664
ZNF665
ZNF667
ZNF668
ZNF669
ZNF670
ZNF671
ZNF672
ZNF673
ZNF674
ZNF675
ZNF676
ZNF677
ZNF678
ZNF680
ZNF681
ZNF682
ZNF683
ZNF684
ZNF687
ZNF688
ZNF689
ZNF69
ZNF691
ZNF692
ZNF695
ZNF696
ZNF697
ZNF699
ZNF7
ZNF70
ZNF700
ZNF701
ZNF703
ZNF704
ZNF705A
ZNF706
ZNF707
ZNF708
ZNF709
ZNF71
ZNF710
ZNF711
ZNF713
ZNF714
ZNF716
ZNF717
ZNF718
ZNF720
ZNF721
ZNF727
ZNF732
ZNF737
ZNF74
ZNF740
ZNF746
ZNF747
ZNF749
ZNF750
ZNF75A
ZNF75D
ZNF76
ZNF761
ZNF763
ZNF764
ZNF765
ZNF766
ZNF768
ZNF77
ZNF770
ZNF771
ZNF772
ZNF773
ZNF774
ZNF775
ZNF776
ZNF777
ZNF778
ZNF780A
ZNF780B
ZNF781
ZNF782
ZNF784
ZNF785
ZNF786
ZNF787
ZNF789
ZNF79
ZNF790
ZNF791
ZNF792
ZNF793
ZNF799
ZNF8
ZNF80
ZNF800
ZNF804A
ZNF805
ZNF808
ZNF81
ZNF813
ZNF816A
ZNF821
ZNF823
ZNF826
ZNF827
ZNF828
ZNF829
ZNF83
ZNF830
ZNF831
ZNF835
ZNF836
ZNF837
ZNF839
ZNF84
ZNF841
ZNF843
ZNF844
ZNF845
ZNF846
ZNF85
ZNF853
ZNF860
ZNF862
ZNF90
ZNF91
ZNF92
ZNF93
ZNF98
ZNF99
ZNFX1
ZNHIT1
ZNHIT2
ZNHIT3
ZNHIT6
ZRANB1
ZRANB2
ZRANB3
ZRSR2
ZSCAN1
ZSCAN10
ZSCAN16
ZSCAN18
ZSCAN2
ZSCAN20
ZSCAN21
ZSCAN22
ZSCAN23
ZSCAN29
ZSCAN4
ZSCAN5A
ZSCAN5B
ZSWIM1
ZSWIM3
ZSWIM4
ZSWIM5
ZSWIM6
ZSWIM7
ZUFSP
ZXDA
ZXDB
ZXDC
ZZEF1
ZZZ3

## Sheet: Intersection
AHR
ANKRD1
APP
AR
ARNT
ARNT2
ARNTL
ARNTL2
ASCL1
ATF6
ATF6B
BARX1
BCL6
BHLHA15
BRD8
BUD31
CARHSP1
CBL
CC2D1A
CEBPA
CITED1
CITED2
CLOCK
CNOT7
CREB1
CREBBP
CREBL2
CREM
DDIT3
DMRT1
ECSIT
ELF1
ELK3
EPAS1
ERG
ESR1
ESR2
FOS
FOXC1
FOXC2
FOXD1
FOXF1
FOXH1
FOXJ1
FOXL1
FOXL2
FOXN3
FOXO1
FOXO4
GLI1
GLI2
GLI3
GRLF1
GSC
HBP1
HCLS1
HDGF
HES1
HES7
HEY1
HEY2
HEYL
HHEX
HIF1A
HIF3A
HINFP
HMGB1
HMGB2
HNF1A
HOXA13
HOXD3
IFI16
IFT57
IRF9
JUN
KCNH8
KLF10
KLF16
KLF6
KLF9
LEF1
LITAF
MAFA
MAPK8IP1
MECOM
MESP1
MIER1
MITF
MSX1
MSX2
MTA1
NCOR1
NEUROD1
NFAT5
NFATC1
NFE2L2
NFKB1
NFKB2
NKX2-1
NKX2-2
NKX6-1
NOTCH1
NOTCH2
NOTCH2NL
NOTCH3
NOTCH4
NPAS1
NPAS2
NPAS3
NPAS4
NR0B1
NR1H2
NR1H4
NR1I2
NR1I3
NR2F1
NR2F2
NR2F6
NR3C1
NR3C2
NR4A1
NR4A2
ONECUT1
ONECUT2
OTX2
PDX1
PGR
PML
PPARD
PPARG
PRDM16
PRDM4
PRRX1
PRRX2
RARA
RARB
RARG
RB1
RBPJ
RBPJL
RCAN1
REL
RELA
RFXANK
RHOXF1
RNF4
RORA
RREB1
RUNX2
RXRA
SALL1
SIM1
SIM2
SIX3
SMAD1
SMAD2
SMAD3
SMAD4
SMAD5
SMAD6
SMAD7
SMAD9
SOX17
SOX2
SOX4
SP100
SPEN
STAT1
STAT2
STAT3
STAT4
STAT5A
STAT5B
STAT6
STRN3
T
TBL1X
TBL1XR1
TCF7
TCF7L1
TCF7L2
THOC1
THRA
TP53
TP63
TP73
TRIM16
TULP4
VAV1
VDR
ZBTB33
ZC3H15
ZDHHC13
ZDHHC17
ZEB1
ZEB2
ZFAND5
ZFAND6
ZFP106
ZFP36
ZFYVE16
ZFYVE28
ZFYVE9
ZGPAT
ZIC1
ZNF219
ZNF259
ZNF675
ZNF8
ZRANB1
